# Supplementary material for: Pan-cancer circulating tumor DNA detection in over 10,000 Chinese patients
Source: Nat Commun. 2021 Jan 4;12:11. doi: 10.1038/s41467-020-20162-8 (PMC7782482; doi:10.1038/s41467-020-20162-8)
Supplement: Supplementary file 4 — Supplementary Data 1 [file 41467_2020_20162_MOESM4_ESM.xlsx]

## Sheet: Table S1
Table S1. Capture probes design
Gene	Coverage
ABL1	Whole CDS
ABL2	Whole CDS
ACVR1B	Whole CDS
AKT1	Whole CDS
AKT2	Whole CDS
AKT3	Whole CDS
ALK	Whole CDS,non-coding region
APC	Whole CDS
AR	Whole CDS
ARAF	Whole CDS
ARID1A	Whole CDS
ARID1B	Whole CDS
ARID2	Whole CDS
ASXL1	Whole CDS
ATM	Whole CDS
ATR	Whole CDS
ATRX	Whole CDS
AURKA	Whole CDS
AURKB	Whole CDS
AXIN1	Whole CDS
AXIN2	Whole CDS
AXL	Whole CDS
B2M	Whole CDS
BAP1	Whole CDS
BARD1	Whole CDS
BCL2	Whole CDS
BCL2L1	Whole CDS
BCOR	Whole CDS
BLM	Whole CDS
BMPR1A	Whole CDS
BRAF	Whole CDS,non-coding region
BRCA1	Whole CDS,non-coding region
BRCA2	Whole CDS
BRD4	Whole CDS,non-coding region
BRIP1	Whole CDS
BTK	Whole CDS
C11orf30	Whole CDS
CASP8	Whole CDS
CBFB	Whole CDS
CBL	Whole CDS
CCND1	Whole CDS
CCND2	Whole CDS
CCND3	Whole CDS
CCNE1	Whole CDS
CD274	Whole CDS
CDC73	Whole CDS
CDH1	Whole CDS
CDK12	Whole CDS
CDK4	Whole CDS
CDK6	Whole CDS
CDK8	Whole CDS
CDKN1A	Whole CDS
CDKN1B	Whole CDS
CDKN2A	Whole CDS
CDKN2B	Whole CDS
CDKN2C	Whole CDS
CEBPA	Whole CDS
CHEK1	Whole CDS
CHEK2	Whole CDS
CIC	Whole CDS
CREBBP	Whole CDS
CRKL	Whole CDS
CSF1R	Whole CDS
CTCF	Whole CDS
CTNNA1	Whole CDS
CTNNB1	Whole CDS
CUL3	Whole CDS
CYLD	Whole CDS
DAXX	Whole CDS
DDR1	Whole CDS
DDR2	Whole CDS
DICER1	Whole CDS
DNMT3A	Whole CDS
EGFR	Whole CDS,non-coding region
ELAC2	Whole CDS
EME2	Whole CDS
EP300	Whole CDS
EPAS1	Whole CDS
EPCAM	Whole CDS
EPHA2	Whole CDS
EPHA3	Whole CDS
EPHA5	Whole CDS
EPHB2	Whole CDS
EPHB6	Whole CDS
ERBB2	Whole CDS
ERBB3	Whole CDS
ERBB4	Whole CDS
ERCC1	Whole CDS
ERCC3	Whole CDS
ERG	Whole CDS,non-coding region
ERRFI1	Whole CDS
ESR1	Whole CDS
EXT1	Whole CDS
EXT2	Whole CDS
EZH2	Whole CDS
FAM123B	Whole CDS
FAM175A	Whole CDS
FANCA	Whole CDS
FANCC	Whole CDS
FANCD2	Whole CDS
FANCG	Whole CDS
FANCM	Whole CDS
FAS	Whole CDS
FAT1	Whole CDS
FAT2	Whole CDS
FBXW7	Whole CDS
FCGR2A	Whole CDS
FCGR3A	Whole CDS
FGFR1	Whole CDS,non-coding region
FGFR2	Whole CDS,non-coding region
FGFR3	Whole CDS,non-coding region
FGFR4	Whole CDS
FH	Whole CDS
FLCN	Whole CDS
FLT1	Whole CDS
FLT3	Whole CDS
FLT4	Whole CDS
FOXA1	Whole CDS
FOXL2	Whole CDS
FOXP1	Whole CDS
FUBP1	Whole CDS
GAB2	Whole CDS
GALNT12	Whole CDS
GATA3	Whole CDS
GNA11	Whole CDS
GNAQ	Whole CDS
GNAS	Whole CDS
GRIN2A	Whole CDS
HDAC1	Whole CDS
HDAC4	Whole CDS
HGF	Whole CDS
HNF1A	Whole CDS
HOXB13	Whole CDS
HRAS	Whole CDS
HSP90AA1	Whole CDS
IDH1	Whole CDS
IDH2	Whole CDS
IFNG	Whole CDS
IFNGR1	Whole CDS
IGF1R	Whole CDS
IL7R	Whole CDS
INPP4B	Whole CDS
IRF2	Whole CDS
IRS2	Whole CDS
JAK1	Whole CDS
JAK2	Whole CDS
JAK3	Whole CDS
KDM5A	Whole CDS
KDM5C	Whole CDS
KDM6A	Whole CDS
KDR	Whole CDS
KEAP1	Whole CDS
KIT	Whole CDS,non-coding region
KRAS	Whole CDS
LRP1B	Whole CDS
MAP2K1	Whole CDS
MAP2K2	Whole CDS
MAP2K4	Whole CDS
MAP3K1	Whole CDS
MAPK1	Whole CDS
MAX	Whole CDS
MCL1	Whole CDS
MDM2	Whole CDS
MDM4	Whole CDS
MED12	Whole CDS
MEN1	Whole CDS
MET	Whole CDS,non-coding region
MITF	Whole CDS
MLH1	Whole CDS
MLH3	Whole CDS
MLL	Whole CDS
MLL2	Whole CDS
MLL3	Whole CDS
MPL	Whole CDS
MRE11A	Whole CDS
MS4A1	Whole CDS
MSH2	Whole CDS,non-coding region
MSH3	Whole CDS
MSH6	Whole CDS
MTOR	Whole CDS
MUTYH	Whole CDS
MYC	Whole CDS,non-coding region
MYCL1	Whole CDS,non-coding region
MYCN	Whole CDS
MYD88	Whole CDS
NBN	Whole CDS
NCOR1	Whole CDS
NDUFA13	Whole CDS
NF1	Whole CDS
NF2	Whole CDS
NOTCH1	Whole CDS
NOTCH2	Whole CDS,non-coding region
NOTCH3	Whole CDS
NOTCH4	Whole CDS
NPM1	Whole CDS
NRAS	Whole CDS
NSD1	Whole CDS
NTHL1	Whole CDS
NTRK1	Whole CDS,non-coding region
NTRK3	Whole CDS,non-coding region
PALB2	Whole CDS
PAX5	Whole CDS
PBRM1	Whole CDS
PCK1	Whole CDS
PDCD1LG2	Whole CDS
PDGFRA	Whole CDS,non-coding region
PDGFRB	Whole CDS
PDK1	Whole CDS
PHF6	Whole CDS
PIK3CA	Whole CDS
PIK3CB	Whole CDS
PIK3CG	Whole CDS
PIK3R1	Whole CDS
PIK3R2	Whole CDS
PMS1	Whole CDS
PMS2	Whole CDS,non-coding region
POLD1	Whole CDS
POLE	Whole CDS
POT1	Whole CDS
PPM1D	Whole CDS
PRKAR1A	Whole CDS
PTCH1	Whole CDS
PTCH2	Whole CDS
PTEN	Whole CDS
PTPN11	Whole CDS
RAD50	Whole CDS
RAD51	Whole CDS
RAD51B	Whole CDS
RAD51C	Whole CDS
RAD51D	Whole CDS
RAF1	Whole CDS,non-coding region
RARA	Whole CDS
RB1	Whole CDS
RBM10	Whole CDS
RET	Whole CDS,non-coding region
RHEB	Whole CDS
RHOA	Whole CDS
RICTOR	Whole CDS
RINT1	Whole CDS
RNASEL	Whole CDS
RNF43	Whole CDS
ROS1	Whole CDS,non-coding region
RPS6KB1	Whole CDS
RUNX1	Whole CDS
SDHA	Whole CDS
SDHAF2	Whole CDS
SDHB	Whole CDS
SDHC	Whole CDS
SDHD	Whole CDS
SERPINB3	Whole CDS
SERPINB4	Whole CDS
SETD2	Whole CDS
SLX4	Whole CDS
SMAD2	Whole CDS
SMAD4	Whole CDS
SMARCA4	Whole CDS
SMARCB1	Whole CDS
SMARCE1	Whole CDS
SMO	Whole CDS
SOX2	Whole CDS
SOX9	Whole CDS
SRC	Whole CDS
STAG2	Whole CDS
STAT3	Whole CDS
STK11	Whole CDS
SUFU	Whole CDS
SYK	Whole CDS
TBX3	Whole CDS
TCF7L2	Whole CDS
TET2	Whole CDS
TGFBR2	Whole CDS
TMEM127	Whole CDS
TMPRSS2	Whole CDS,non-coding region
TNFAIP3	Whole CDS
TOP1	Whole CDS
TOP2A	Whole CDS
TP53	Whole CDS
TP73	Whole CDS
TSC1	Whole CDS
TSC2	Whole CDS
VEGFA	Whole CDS
VHL	Whole CDS
WT1	Whole CDS
XPO1	Whole CDS
XRCC2	Whole CDS
XRCC3	Whole CDS
ZFHX3	Whole CDS
ZMAT3	Whole CDS
ABCA13	selected CDSs
ABCB1	selected CDSs
ABCC1	selected CDSs
ABCC11	selected CDSs
ABCC2	selected CDSs
ABCG2	selected CDSs
ACACA	selected CDSs
ACIN1	selected CDSs
ACTB	selected CDSs
ACTG1	selected CDSs
ACTG2	selected CDSs
ACVR2A	selected CDSs
ACVRL1	selected CDSs
ADAM29	selected CDSs
ADAMTS5	selected CDSs
ADCY1	selected CDSs
AFF1	selected CDSs
AFF2	selected CDSs
AFF3	selected CDSs
AFF4	selected CDSs
AHNAK	selected CDSs
AKAP9	selected CDSs
ALB	selected CDSs
AMOT	selected CDSs
ANGPT1	selected CDSs
ANK3	selected CDSs
ANKRD27	selected CDSs
ANKRD30A	selected CDSs
ANKRD30B	selected CDSs
ANKRD36B	selected CDSs
APEX1	selected CDSs
APOBEC3B	selected CDSs
ARAP3	selected CDSs
ARFGEF1	selected CDSs
ARFGEF2	selected CDSs
ARHGAP26	selected CDSs
ARHGAP29	selected CDSs
ARHGAP35	selected CDSs
ARID4B	selected CDSs
ARNT	selected CDSs
ASCL4	selected CDSs
ASH1L	selected CDSs
ASMTL	selected CDSs
ASPM	selected CDSs
ASTN1	selected CDSs
ASXL2	selected CDSs
ATIC	selected CDSs
ATP11B	selected CDSs
ATP12A	selected CDSs
ATP1A1	selected CDSs
ATP2B3	selected CDSs
BAZ2B	selected CDSs
BBS9	selected CDSs
BCAS1	selected CDSs
BCL11A	selected CDSs
BCL11B	selected CDSs
BCL2A1	selected CDSs
BCL2L11	selected CDSs,non-coding region
BCL3	selected CDSs
BCL9	selected CDSs
BCLAF1	selected CDSs
BCORL1	selected CDSs
BCR	selected CDSs
BIRC2	selected CDSs
BIRC3	selected CDSs
BMPR2	selected CDSs
BNC2	selected CDSs
BPTF	selected CDSs
BRD2	selected CDSs
BRD3	selected CDSs
BRSK1	selected CDSs
BRWD1	selected CDSs
BTLA	selected CDSs
BUB1	selected CDSs
C15orf23	selected CDSs
C15orf55	selected CDSs
C1QA	selected CDSs
C1S	selected CDSs
C3orf70	selected CDSs
C7orf53	selected CDSs
C8orf34	selected CDSs
CACNA1D	selected CDSs
CACNA1E	selected CDSs
CADM2	selected CDSs
CAMTA1	selected CDSs
CAPN7	selected CDSs
CARD11	selected CDSs
CASP1	selected CDSs
CASQ2	selected CDSs
CBLB	selected CDSs
CBR1	selected CDSs
CBR3	selected CDSs
CCDC168	selected CDSs
CCNA1	selected CDSs
CCNB3	selected CDSs
CCT3	selected CDSs
CCT5	selected CDSs
CCT6B	selected CDSs
CD22	selected CDSs
CD33	selected CDSs
CD5L	selected CDSs
CDA	selected CDSs
CDH11	selected CDSs
CDH18	selected CDSs
CDH23	selected CDSs
CDK13	selected CDSs
CHD1	selected CDSs
CHD1L	selected CDSs
CHD3	selected CDSs
CHD4	selected CDSs
CHD6	selected CDSs
CHD8	selected CDSs
CHD9	selected CDSs
CHFR	selected CDSs
CHI3L1	selected CDSs
CHN1	selected CDSs
CIITA	selected CDSs
CKS1B	selected CDSs
CLCC1	selected CDSs
CLDN18	selected CDSs
CLP1	selected CDSs
CLSPN	selected CDSs
CLTC	selected CDSs
CNOT3	selected CDSs
CNOT4	selected CDSs
CNTN1	selected CDSs
CNTN5	selected CDSs
CNTNAP1	selected CDSs
CNTNAP5	selected CDSs
COL1A1	selected CDSs
COL2A1	selected CDSs
COL5A1	selected CDSs
COL5A2	selected CDSs
COL5A3	selected CDSs
COPS2	selected CDSs
CPS1	selected CDSs
CREB3L1	selected CDSs
CRIPAK	selected CDSs
CRLF2	selected CDSs
CRNKL1	selected CDSs
CRTC1	selected CDSs
CRYBG3	selected CDSs
CSF1	selected CDSs
CSF3R	selected CDSs
CSMD1	selected CDSs
CSMD3	selected CDSs
CSNK1A1	selected CDSs
CSNK1G3	selected CDSs
CSNK2A1	selected CDSs
CTLA4	selected CDSs
CTNNA2	selected CDSs
CTNND1	selected CDSs
CUX1	selected CDSs
CYBA	selected CDSs
CYP19A1	selected CDSs
CYP1A1	selected CDSs
CYP1B1	selected CDSs
CYP2A13	selected CDSs
CYP2C19	selected CDSs
CYP2C8	selected CDSs
CYP2D6	selected CDSs
CYP3A4	selected CDSs
CYP3A5	selected CDSs
DCC	selected CDSs
DDX3X	selected CDSs
DDX5	selected CDSs
DEK	selected CDSs
DHX35	selected CDSs
DHX9	selected CDSs
DIAPH1	selected CDSs
DIS3L2	selected CDSs
DLC1	selected CDSs
DMD	selected CDSs
DNAH6	selected CDSs
DNAJC11	selected CDSs
DNM2	selected CDSs
DNMT1	selected CDSs
DOCK2	selected CDSs
DOCK7	selected CDSs
DOT1L	selected CDSs
DPYD	selected CDSs
DRGX	selected CDSs
DTX1	selected CDSs
DUSP22	selected CDSs
DYSF	selected CDSs
EBF1	selected CDSs
ECT2L	selected CDSs
EEF1A1	selected CDSs
EGR3	selected CDSs
EIF2AK3	selected CDSs
EIF2C3	selected CDSs
EIF3A	selected CDSs
EIF4G3	selected CDSs
ELF1	selected CDSs
ELF3	selected CDSs
ELF4	selected CDSs
ELL	selected CDSs
ELMO1	selected CDSs
ELN	selected CDSs
EMID2	selected CDSs
EPC1	selected CDSs
EPHA1	selected CDSs
EPHA4	selected CDSs
EPHA7	selected CDSs
EPHB1	selected CDSs
EPHB4	selected CDSs
EPOR	selected CDSs
EPPK1	selected CDSs
EPS15	selected CDSs
ERBB2IP	selected CDSs
ERCC2	selected CDSs
ESR2	selected CDSs
ETS1	selected CDSs
ETV1	selected CDSs
ETV5	selected CDSs
ETV6	selected CDSs,non-coding region
EWSR1	selected CDSs
EZR	selected CDSs,non-coding region
F8	selected CDSs
FAM131B	selected CDSs
FAM135B	selected CDSs
FAM157B	selected CDSs
FAM22A	selected CDSs
FAM46C	selected CDSs
FAM5C	selected CDSs
FAP	selected CDSs
FASLG	selected CDSs
FAT3	selected CDSs
FAT4	selected CDSs
FCGR1A	selected CDSs
FCGR2B	selected CDSs
FCRL4	selected CDSs
FGF10	selected CDSs
FGF14	selected CDSs
FGF23	selected CDSs
FGF3	selected CDSs
FGF4	selected CDSs
FGF6	selected CDSs
FKBP5	selected CDSs
FLG	selected CDSs
FLI1	selected CDSs
FLNC	selected CDSs
FMN2	selected CDSs
FMR1	selected CDSs
FN1	selected CDSs
FNDC4	selected CDSs
FOXA2	selected CDSs
FOXO3	selected CDSs
FOXQ1	selected CDSs
FRG1	selected CDSs
FRMPD4	selected CDSs
FUS	selected CDSs
FXR1	selected CDSs
FYN	selected CDSs
FZD1	selected CDSs
G3BP1	selected CDSs
G3BP2	selected CDSs
GABRA6	selected CDSs
GATA2	selected CDSs
GFRAL	selected CDSs
GIGYF1	selected CDSs
GKN2	selected CDSs
GLB1L3	selected CDSs
GLI1	selected CDSs
GLI2	selected CDSs
GLI3	selected CDSs
GMPS	selected CDSs
GNA12	selected CDSs
GNA13	selected CDSs
GNG2	selected CDSs
GPC3	selected CDSs
GPR124	selected CDSs
GPX1	selected CDSs
GRB7	selected CDSs
GRM3	selected CDSs
GSK3B	selected CDSs
GSTM5	selected CDSs
GSTP1	selected CDSs
GUSB	selected CDSs
H3F3A	selected CDSs
H3F3C	selected CDSs
HCLS1	selected CDSs
HCN1	selected CDSs
HDAC9	selected CDSs
HECW1	selected CDSs
HERC2	selected CDSs
HEY1	selected CDSs
HIP1	selected CDSs
HIST1H1C	selected CDSs
HIST1H1D	selected CDSs
HIST1H1E	selected CDSs
HIST1H2AC	selected CDSs
HIST1H2AG	selected CDSs
HIST1H2AL	selected CDSs
HIST1H2AM	selected CDSs
HIST1H2BC	selected CDSs
HIST1H2BD	selected CDSs
HIST1H2BJ	selected CDSs
HIST1H2BK	selected CDSs
HIST1H2BO	selected CDSs
HIST1H3B	selected CDSs
HIST1H4I	selected CDSs
HLF	selected CDSs
HMCN1	selected CDSs
HNRPDL	selected CDSs
HOXA11	selected CDSs
HOXA13	selected CDSs
HOXA3	selected CDSs
HOXA9	selected CDSs
HOXC13	selected CDSs
HOXD11	selected CDSs
HOXD13	selected CDSs
HSD3B1	selected CDSs
HSD3B2	selected CDSs
HSP90AB1	selected CDSs
HSPA8	selected CDSs
HSPD1	selected CDSs
HSPH1	selected CDSs
ICK	selected CDSs
IFITM1	selected CDSs
IFITM3	selected CDSs
IGF2	selected CDSs
IGF2R	selected CDSs
IGLL5	selected CDSs
IGSF10	selected CDSs
IKBKE	selected CDSs
IKZF1	selected CDSs
IKZF2	selected CDSs
IKZF3	selected CDSs
IL1RAPL1	selected CDSs
IL21R	selected CDSs
IL6	selected CDSs
IL6ST	selected CDSs
IMPG1	selected CDSs
ING1	selected CDSs
INHBA	selected CDSs
INPP4A	selected CDSs
INPP5D	selected CDSs
INPPL1	selected CDSs
IRF4	selected CDSs
IRF6	selected CDSs
ITGB3	selected CDSs
ITK	selected CDSs
ITSN1	selected CDSs
JARID2	selected CDSs
KALRN	selected CDSs
KAT6A	selected CDSs
KAT6B	selected CDSs
KCNJ5	selected CDSs
KCNQ2	selected CDSs
KDM2B	selected CDSs
KDM3B	selected CDSs
KEL	selected CDSs
KIF5B	selected CDSs,non-coding region
KLB	selected CDSs
KLF4	selected CDSs
KLHL6	selected CDSs
KLK1	selected CDSs
KRTAP5-5	selected CDSs
L3MBTL1	selected CDSs
LAMA2	selected CDSs
LCP1	selected CDSs
LEF1	selected CDSs
LGALS8	selected CDSs
LIFR	selected CDSs
LPHN2	selected CDSs
LPP	selected CDSs
LRP2	selected CDSs
LRP4	selected CDSs
LRP5	selected CDSs
LRP6	selected CDSs
LRRC7	selected CDSs
LRRK2	selected CDSs
LYN	selected CDSs
LZTS1	selected CDSs
MACF1	selected CDSs
MAD1L1	selected CDSs
MAGI2	selected CDSs
MAGOH	selected CDSs
MAML2	selected CDSs,non-coding region
MAML3	selected CDSs
MAP3K13	selected CDSs
MAPK3	selected CDSs
MCC	selected CDSs
MCM3	selected CDSs
MDH2	selected CDSs
MECOM	selected CDSs
MEF2C	selected CDSs
MGA	selected CDSs
MIB1	selected CDSs
MIOS	selected CDSs
MKI67	selected CDSs
MKL1	selected CDSs
MLL4	selected CDSs
MLLT3	selected CDSs
MLLT6	selected CDSs
MMP11	selected CDSs
MMP2	selected CDSs
MN1	selected CDSs
MNDA	selected CDSs
MNX1	selected CDSs
MPO	selected CDSs
MSH4	selected CDSs
MSN	selected CDSs
MSR1	selected CDSs
MTHFR	selected CDSs
MTRR	selected CDSs
MUC5B	selected CDSs
MYB	selected CDSs
MYBL2	selected CDSs
MYH10	selected CDSs
MYH11	selected CDSs
MYH14	selected CDSs
MYH9	selected CDSs
MYO3A	selected CDSs
NAP1L1	selected CDSs
NAV3	selected CDSs
NBPF1	selected CDSs
NCAM2	selected CDSs
NCF2	selected CDSs
NCF4	selected CDSs
NCK1	selected CDSs
NCOA2	selected CDSs
NCOR2	selected CDSs
NCSTN	selected CDSs
NDRG1	selected CDSs
NEB	selected CDSs
NFATC4	selected CDSs
NFE2L2	selected CDSs
NFE2L3	selected CDSs
NIN	selected CDSs
NKX3-1	selected CDSs
NLRC3	selected CDSs
NOD1	selected CDSs
NOS3	selected CDSs
NQO1	selected CDSs
NR1I2	selected CDSs
NR2F2	selected CDSs
NR4A2	selected CDSs
NRP2	selected CDSs
NRXN1	selected CDSs
NTM	selected CDSs
NTRK2	selected CDSs,non-coding region
NUMA1	selected CDSs
NUP107	selected CDSs
NUP210	selected CDSs
NUP98	selected CDSs
OBSCN	selected CDSs
OGDH	selected CDSs
OMD	selected CDSs
OPCML	selected CDSs
OR11G2	selected CDSs
OR2T4	selected CDSs
OR4A15	selected CDSs
OR4C6	selected CDSs
OR5L2	selected CDSs
OR6F1	selected CDSs
P2RY8	selected CDSs
P4HB	selected CDSs
PABPC1	selected CDSs
PABPC3	selected CDSs
PAG1	selected CDSs
PAK1	selected CDSs
PAK3	selected CDSs
PARK2	selected CDSs
PARP1	selected CDSs
PASK	selected CDSs
PAX3	selected CDSs
PAX7	selected CDSs
PBX1	selected CDSs
PC	selected CDSs
PCDH18	selected CDSs
PCLO	selected CDSs
PCSK6	selected CDSs
PCSK7	selected CDSs
PDCD1	selected CDSs
PDCD11	selected CDSs
PDE4DIP	selected CDSs
PDGFB	selected CDSs
PDILT	selected CDSs
PER1	selected CDSs
PGR	selected CDSs
PHF1	selected CDSs
PIK3C2A	selected CDSs
PIK3C2B	selected CDSs
PIK3C2G	selected CDSs
PIK3R3	selected CDSs
PIP5K1A	selected CDSs
PKD1L2	selected CDSs
PKHD1	selected CDSs
PLAC8	selected CDSs
PLAG1	selected CDSs
PLCB1	selected CDSs
PLCG1	selected CDSs
PLCG2	selected CDSs
PLK1	selected CDSs
PLXNA1	selected CDSs
PLXNB2	selected CDSs
POLQ	selected CDSs
POLR2B	selected CDSs
POM121	selected CDSs
POM121L12	selected CDSs
POTEG	selected CDSs
POU2AF1	selected CDSs
PPP1R17	selected CDSs
PPP2R1A	selected CDSs
PPP6C	selected CDSs
PRAM1	selected CDSs
PRDM1	selected CDSs
PRDM16	selected CDSs
PREX2	selected CDSs
PRF1	selected CDSs
PRKAA1	selected CDSs
PRKCB	selected CDSs
PRKCI	selected CDSs
PRKDC	selected CDSs
PRRX1	selected CDSs
PRX	selected CDSs
PSG2	selected CDSs
PSIP1	selected CDSs
PSMB1	selected CDSs
PSMB5	selected CDSs
PTGS1	selected CDSs
PTGS2	selected CDSs
PTK2	selected CDSs
PTPN13	selected CDSs
PTPN2	selected CDSs
PTPRB	selected CDSs
PTPRD	selected CDSs
PTPRF	selected CDSs
PTPRJ	selected CDSs
PTPRK	selected CDSs
PTPRO	selected CDSs
PTPRT	selected CDSs
PTPRU	selected CDSs
RAB35	selected CDSs
RAC1	selected CDSs
RAC2	selected CDSs
RAD21	selected CDSs
RAD54B	selected CDSs
RANBP2	selected CDSs
RASA1	selected CDSs
RASGRP1	selected CDSs
RBL1	selected CDSs
RECQL4	selected CDSs
REL	selected CDSs
RELN	selected CDSs
RFC1	selected CDSs
RGS3	selected CDSs
RHOH	selected CDSs
RHOT1	selected CDSs
RIT1	selected CDSs
RNF213	selected CDSs
ROBO1	selected CDSs
ROBO2	selected CDSs
ROBO3	selected CDSs
ROCK1	selected CDSs
RPGR	selected CDSs
RPL22	selected CDSs
RPTOR	selected CDSs
RSPO2	selected CDSs,non-coding region
RSPO3	selected CDSs
RUNX1T1	selected CDSs
RUNX2	selected CDSs
RXRA	selected CDSs
RYR1	selected CDSs
RYR2	selected CDSs
SBDS	selected CDSs
SCUBE2	selected CDSs
SEC31A	selected CDSs
SEMA3A	selected CDSs
SEMA3E	selected CDSs
SEMA6A	selected CDSs
SERP2	selected CDSs
SERPINA7	selected CDSs
SETBP1	selected CDSs
SETDB1	selected CDSs
SF1	selected CDSs
SF3A1	selected CDSs
SF3A3	selected CDSs
SF3B1	selected CDSs
SFPQ	selected CDSs
SGCZ	selected CDSs
SH3PXD2A	selected CDSs
SHH	selected CDSs
SI	selected CDSs
SIN3A	selected CDSs
SLC16A1	selected CDSs
SLC1A2	selected CDSs
SLC22A16	selected CDSs
SLC22A18	selected CDSs
SLC22A2	selected CDSs
SLC22A3	selected CDSs
SLCO1B3	selected CDSs
SLIT1	selected CDSs
SLIT2	selected CDSs
SMAD3	selected CDSs
SMC1A	selected CDSs
SMC1B	selected CDSs
SMURF2	selected CDSs
SNCAIP	selected CDSs
SNTG1	selected CDSs
SNX29	selected CDSs
SOD2	selected CDSs
SOS1	selected CDSs
SOX10	selected CDSs
SOX17	selected CDSs
SPEN	selected CDSs
SPOP	selected CDSs
SPRR3	selected CDSs
SPSB4	selected CDSs
SPTA1	selected CDSs
SRD5A2	selected CDSs
SRGAP1	selected CDSs
SRGAP3	selected CDSs
SRSF2	selected CDSs
SRSF7	selected CDSs
SSX1	selected CDSs
STAG1	selected CDSs
STAT1	selected CDSs
STAT5A	selected CDSs
SUCLG1	selected CDSs
SUCLG2	selected CDSs
SULT1A1	selected CDSs
SUZ12	selected CDSs
SVEP1	selected CDSs
SYNCRIP	selected CDSs
SYNE1	selected CDSs
TAF1	selected CDSs
TAF15	selected CDSs
TAF1L	selected CDSs
TAL1	selected CDSs
TBL1XR1	selected CDSs
TBX15	selected CDSs
TBX22	selected CDSs
TCEB1	selected CDSs
TCERG1	selected CDSs
TCF12	selected CDSs
TCF3	selected CDSs
TCF4	selected CDSs
TCL1A	selected CDSs
TCP11	selected CDSs
TEC	selected CDSs
TENM3	selected CDSs
TERT	selected CDSs,non-coding region
TFDP1	selected CDSs
TFDP2	selected CDSs
TFE3	selected CDSs,non-coding region
TGFBR1	selected CDSs
TGFBR3	selected CDSs
TGM2	selected CDSs
THBS1	selected CDSs
THBS2	selected CDSs
THRAP3	selected CDSs
TJP1	selected CDSs
TLE1	selected CDSs
TLL2	selected CDSs
TLR4	selected CDSs
TLX3	selected CDSs
TMEM132D	selected CDSs
TNN	selected CDSs
TNPO1	selected CDSs
TOP2B	selected CDSs
TP53BP1	selected CDSs
TP63	selected CDSs
TPM3	selected CDSs,non-coding region
TPR	selected CDSs
TRAF5	selected CDSs
TRERF1	selected CDSs
TRIM24	selected CDSs
TRIM58	selected CDSs
TRIO	selected CDSs
TRPC5	selected CDSs
TRRAP	selected CDSs
TSHR	selected CDSs
TSHZ2	selected CDSs
TSHZ3	selected CDSs
TTF1	selected CDSs
TTL	selected CDSs
TUBA3C	selected CDSs
TUBB3	selected CDSs
TUSC3	selected CDSs
TXNIP	selected CDSs
TYMS	selected CDSs
TYR	selected CDSs
TYRP1	selected CDSs
U2AF1	selected CDSs
UBE2D2	selected CDSs
UBR5	selected CDSs
UGT1A1	selected CDSs
UMPS	selected CDSs
UPF3B	selected CDSs
USH2A	selected CDSs
USP6	selected CDSs
USP8	selected CDSs
VDAC2	selected CDSs
VEZF1	selected CDSs
VIM	selected CDSs
WASF3	selected CDSs
WDR90	selected CDSs
WDTC1	selected CDSs
WHSC1	selected CDSs
WHSC1L1	selected CDSs
WIPF1	selected CDSs
WNK1	selected CDSs
WNT5A	selected CDSs
WSCD2	selected CDSs
WWOX	selected CDSs
WWP1	selected CDSs
WWP2	selected CDSs
XBP1	selected CDSs
XPC	selected CDSs
XRCC1	selected CDSs
YBX1	selected CDSs
YY1AP1	selected CDSs
ZBTB16	selected CDSs
ZC3H11A	selected CDSs
ZFP36L1	selected CDSs
ZFP36L2	selected CDSs
ZFPM2	selected CDSs
ZIC3	selected CDSs
ZNF217	selected CDSs
ZNF384	selected CDSs
ZNF521	selected CDSs
ZNF638	selected CDSs
ZNF750	selected CDSs
ZNF804B	selected CDSs
ZNF814	selected CDSs
CD74	non-coding region
EML4	non-coding region
NCOA4	non-coding region
PPARG	non-coding region
SLC34A2	non-coding region
