# Supplementary material for: Pan-cancer circulating tumor DNA detection in over 10,000 Chinese patients
Source: Nat Commun. 2021 Jan 4;12:11. doi: 10.1038/s41467-020-20162-8 (PMC7782482; doi:10.1038/s41467-020-20162-8)
Supplement: Supplementary file 5 — Supplementary Data 2 [file 41467_2020_20162_MOESM5_ESM.xlsx]

## Sheet: Table S2
Table S2. General clinical information of analytical cohort
Patient ID	Smaple	Gender	Age at diagnosis	Cancer type	Clinical stage
111805141	011674887BPD	Female	Unknown	UGI	Ⅳ
111708222	092425820B1PD	Male	Unknown	Colorectal	Unknown
111803109	093261761BPD	Male	Unknown	Colorectal	Ⅳ
1118033	093372033BPD	Female	44	Colorectal	Unknown
111804150	093372735BPD	Male	Unknown	Colorectal	Unknown
1119014	093972966BPD	Female	Unknown	Colorectal	Unknown
111809427	094123467BPD	Male	Unknown	Colorectal	Ⅳ
111809847	094123489FD	Male	Unknown	Colorectal	Unknown
111804574	108812657BPD	Male	63	UGI	Ⅳ
111809190	108812659BPD	Male	52	UGI	Unknown
11171230	108812660BPD	Female	24	Colorectal	Ⅳ
111804687	108812661BPD	Female	49	Colorectal	Ⅳ
111808759	108812665BPD	Male	57	UGI	Ⅳ
111808709	108812669PD	Male	43	Colorectal	Ⅳ
111808667	108812670BPD	Female	Unknown	HUK lung cancer	Unknown
111808630	108812672BPD	Male	43	UGI	Ⅳ
111808513	108812674BPD	Male	Unknown	UGI	Ⅳ
111808354	108812676BPD	Male	77	UGI	Ⅳ
111609102	108812677BPD	Female	62	NSCLC	Ⅳ
11180684	108812679BPD	Male	Unknown	Other	Ⅰ-Ⅲ
11180683	108812680BPD	Female	Unknown	Other	Ⅰ-Ⅲ
11180692	108812681BPD	Male	Unknown	Other	Ⅰ-Ⅲ
11180688	108812682BPD	Female	Unknown	Other	Ⅰ-Ⅲ
11180685	108812683BPD	Male	Unknown	Other	Ⅰ-Ⅲ
11180689	108812684BPD	Female	Unknown	Other	Ⅰ-Ⅲ
11180690	108812685BPD	Female	Unknown	Other	Ⅰ-Ⅲ
11180691	108812686BPD	Male	Unknown	Other	Ⅰ-Ⅲ
11180694	108812687BPD	Female	Unknown	Other	Ⅰ-Ⅲ
11180693	108812688BPD	Male	Unknown	Other	Ⅰ-Ⅲ
11180695	108812689BPD	Female	Unknown	Other	Ⅰ-Ⅲ
111805599	108812695BPD	Male	76	Colorectal	Unknown
11180686	108812696BPD	Male	Unknown	Other	Ⅰ-Ⅲ
111805988	108812697BPD	Male	73	Colorectal	Unknown
111810479	108812698BPD	Male	72	Colorectal	Unknown
111810417	108812701BPD	Male	Unknown	NSCLC	Unknown
111810437	108812706BPD	Male	69	HUK lung cancer	Ⅳ
111809792	108812714BPD	Male	69	NSCLC	Unknown
111809656	108812717BPD	Female	60	NSCLC	Unknown
111809586	108812718BPD	Female	48	HUK lung cancer	Ⅳ
111808326	108812719BPD	Female	63	NSCLC	Ⅳ
111808480	108812721BPD	Male	Unknown	HUK lung cancer	Unknown
111808672	108812722BPD	Male	72	Unknown Primary	Ⅳ
111808732	108812723BPD	Female	51	HCC	Ⅳ
111808356	108812728BPD	Male	39	Colorectal	Ⅰ-Ⅲ
111803433	108812729BPD	Female	37	NSCLC	Ⅳ
111808173	108812731BPD	Male	61	Unknown Primary	Unknown
11180886	108812734BPD	Male	52	HUK lung cancer	Unknown
11180859	108812735BPD	Female	51	Pancreatic	Unknown
11180858	108812736BPD	Male	70	NSCLC	Ⅳ
11180857	108812737BPD	Female	Unknown	HUK lung cancer	Ⅳ
11180820	108812738BPD	Male	Unknown	HCC	Unknown
11180819	108812739PeSD	Male	Unknown	HUK lung cancer	Unknown
111706334	108812740BPD	Female	68	NSCLC	Ⅳ
111709181	108812741BPD	Female	45	NSCLC	Ⅳ
111807972	108812742BPD	Male	Unknown	NSCLC	Unknown
111807962	108812743BPD	Male	69	Melanoma	Ⅳ
111807797	108812744BPD	Female	58	NSCLC	Ⅳ
111807693	108812749BPD	Male	66	NSCLC	Ⅰ-Ⅲ
111807646	108812750BPD	Male	Unknown	HUK lung cancer	Unknown
111807615	108812752BPD	Female	60	Unknown Primary	Ⅳ
111802478	108812753BPD	Female	76	Breast	Ⅳ
111807516	108812754BPD	Male	Unknown	HCC	Unknown
111807498	108812756BPD	Female	59	NSCLC	Ⅳ
111807429	108812761BPD	Male	72	UGI	Ⅰ-Ⅲ
111807385	108812762BPD	Female	Unknown	NSCLC	Ⅳ
111807322	108812764BPD	Male	Unknown	HUK lung cancer	Unknown
111807321	108812765BPD	Female	42	Breast	Ⅳ
111807245	108812769BPD	Female	11	Other	Unknown
111704182	119253003BPD	Male	Unknown	Colorectal	Ⅳ
111711177	125821942BPD	Female	Unknown	Breast	Ⅳ
111704152	143035527BPD	Female	Unknown	Colorectal	Ⅳ
111801542	149501600BPD	Female	Unknown	Colorectal	Unknown
111803550	149501839BPD	Male	Unknown	Colorectal	Unknown
111809491	149676751BPD	Male	Unknown	Colorectal	Unknown
111804886	151290496FDR1	Female	Unknown	Breast	Ⅰ-Ⅲ
111809519	152925056BPD	Female	Unknown	Colorectal	Ⅳ
111811338	152925572BPD	Male	Unknown	Colorectal	Ⅳ
111712405	158081671BPD	Female	Unknown	Breast	Unknown
111704352	160004393BPD	Female	Unknown	Breast	Unknown
111707152	160004395BPD	Male	Unknown	Other	Ⅳ
111802335	160004397BPD	Male	Unknown	HUK lung cancer	Unknown
111704390	160004452BPD	Male	Unknown	Biliray	Ⅳ
111704331	160005421BPD	Male	32	Head and neck	Unknown
111704246	160005425BPD	Male	62	HCC	Ⅰ-Ⅲ
111704208	160005427BPD	Female	62	Colorectal	Ⅳ
111709577	160009755BPD	Male	71	Colorectal	Unknown
111708546	162086960BPD	Male	Unknown	Colorectal	Ⅳ
111803417	169280391BPD	Female	Unknown	Breast	Unknown
11170876	170000055BPD	Male	69	NSCLC	Ⅳ
11160933	170000081BPD	Male	63	NSCLC	Ⅰ-Ⅲ
111704313	170000086BPD	Female	70	NSCLC	Ⅳ
111705115	170000452BPD	Male	79	HUK lung cancer	Ⅳ
111705288	170000453PeSD	Male	Unknown	Other	Unknown
111705401	170000454BPD	Female	46	NSCLC	Ⅳ
111705400	170000455BPD	Male	68	Other	Ⅳ
111705445	170000456BPD	Male	Unknown	NSCLC	Unknown
11170628	170000457BPD	Male	26	Unknown Primary	Ⅳ
111706209	170000458B1PD	Male	50	HUK lung cancer	Ⅳ
111706220	170000459B1PD	Male	Unknown	NSCLC	Ⅳ
111706303	170000460PeSD	Female	30	Breast	Unknown
111706322	170000461BPD	Female	Unknown	NSCLC	Ⅳ
111706341	170000462BPD	Male	16	Other	Ⅳ
111706387	170000463BPD	Male	54	NSCLC	Ⅳ
111706449	170000465BPD	Male	41	HCC	Ⅳ
111706450	170000466BPD	Female	66	NSCLC	Ⅳ
111707123	170000467BPD	Female	Unknown	HUK lung cancer	Unknown
111707147	170000468PeSD	Female	Unknown	NSCLC	Ⅳ
111707331	170000470CeCD	Female	61	NSCLC	Unknown
111711484	170000493BPD	Male	Unknown	Colorectal	Ⅳ
11180170	170000498BPD	Male	Unknown	Pancreatic	Ⅳ
111801135	170000499BPD	Female	Unknown	NSCLC	Unknown
111710355	170000528BPD	Male	48	NSCLC	Ⅳ
11171098	170000532BPDR1	Female	Unknown	HUK lung cancer	Unknown
111709138	170000536BPD	Male	66	Colorectal	Ⅳ
1117094	170000537BPD	Male	85	HUK lung cancer	Ⅳ
111708267	170000539BPD	Female	65	NSCLC	Ⅳ
111708153	170000541B1PD	Female	31	Cervical	Unknown
111707400	170000544BPD	Male	Unknown	HUK lung cancer	Ⅳ
111706358	170000545BPD	Female	58	NSCLC	Unknown
111706151	170000546BPD	Female	Unknown	NSCLC	Ⅳ
11180266	170000552BPD	Male	81	NSCLC	Ⅳ
111709344	170000553B1PD	Male	61	NSCLC	Ⅳ
1118051119	170000563BPD	Male	68	NSCLC	Ⅳ
111806587	170000572BPD	Female	30	NSCLC	Ⅳ
111806775	170000575BPD	Female	77	Unknown Primary	Ⅳ
111706336	170000799B1PD	Female	71	NSCLC	Ⅳ
111801293	170000805BPD	Female	Unknown	Colorectal	Unknown
111705192	170000816BPD	Female	Unknown	HUK lung cancer	Ⅳ
111706124	170000817BPD	Female	Unknown	HUK lung cancer	Unknown
111801630	170002106BPD	Unknown	60	HCC	Unknown
111801643	170002107BPD	Female	47	Pancreatic	Ⅳ
111708178	170002346Pe1SD	Male	69	NSCLC	Unknown
111708131	170002347BPD	Male	50	GIST	Ⅳ
11170836	170002349BPD	Female	34	Ovary	Unknown
11170817	170002353BPD	Male	66	Colorectal	Unknown
111707580	170002354BPD	Male	Unknown	HUK lung cancer	Unknown
111707443	170002358BPD	Female	79	HUK lung cancer	Unknown
111707437	170002359BPD	Male	65	Colorectal	Unknown
111707603	170002361BPD	Male	82	HCC	Unknown
111707546	170002362BPD	Male	49	Colorectal	Unknown
111701167	170002364BPD	Male	63	NSCLC	Unknown
111707605	170002365BPD	Female	74	NSCLC	Unknown
1117088	170002366BPD	Male	54	HCC	Unknown
111708155	170002372B1PD	Male	53	HCC	Unknown
1117054	170002378BPD	Male	70	Colorectal	Ⅳ
111708287	170002380BPD	Female	58	NSCLC	Ⅳ
111801667	170002460BPD	Female	59	Uterine	Ⅳ
11180278	170002462BPD	Male	64	NSCLC	Unknown
11180280	170002463PD	Male	Unknown	NSCLC	Ⅰ-Ⅲ
111802122	170002464BPD	Female	74	Ovary	Ⅳ
111802327	170002467BPD	Male	Unknown	Unknown Primary	Ⅳ
11180393	170002470BPD	Female	Unknown	Colorectal	Ⅰ-Ⅲ
111705300	170002595BPD	Male	67	NSCLC	Ⅳ
111806807	170002772BPD	Female	44	NSCLC	Ⅳ
111805567	170002776BPD	Female	35	NSCLC	Ⅳ
111805423	170002777BPD	Male	74	NSCLC	Ⅰ-Ⅲ
111709581	170002780BPD	Male	53	NSCLC	Ⅳ
111705340	170002880BPD	Female	50	Breast	Unknown
111705390	170002882BPD	Male	Unknown	HUK lung cancer	Unknown
111705393	170002883BPD	Male	Unknown	HUK lung cancer	Ⅳ
111705216	170002885BPD	Female	Unknown	Breast	Ⅳ
111705117	170002887BPD	Male	Unknown	Colorectal	Ⅰ-Ⅲ
11170562	170002888BPD	Female	Unknown	NSCLC	Ⅳ
11170587	170002889BPD	Male	51	NSCLC	Ⅳ
111705325	170002890BPD	Female	Unknown	Breast	Unknown
111705326	170002891BPD	Female	Unknown	Other	Unknown
111702250	170002893B1PD	Female	56	Breast	Ⅳ
11170651	170002895BPD	Female	Unknown	HUK lung cancer	Unknown
11170669	170002898B1PD	Male	Unknown	NSCLC	Unknown
11170670	170002899BPD	Male	Unknown	Colorectal	Unknown
11170696	170002995B1PD	Female	Unknown	HUK lung cancer	Unknown
111708100	170003000B1PD	Female	Unknown	Ovary	Ⅳ
111705231	170005071BPD	Male	79	NSCLC	Ⅳ
111703336	170005073BPD	Female	53	Renal	Ⅳ
111702289	170005074BPD	Male	63	NSCLC	Ⅳ
11170593	170005076BPD	Female	71	HUK lung cancer	Ⅰ-Ⅲ
111704327	170005079BPD	Female	62	Ovary	Ⅳ
111704325	170005080BPD	Male	72	NSCLC	Unknown
111609148	170005081BPD	Male	63	NSCLC	Ⅳ
111612147	170005083CeCD	Female	49	NSCLC	Ⅳ
111704297	170005084BPD	Male	71	HUK lung cancer	Ⅳ
111603267	170005085BPD	Male	67	Colorectal	Ⅳ
11170576	170005097BPD	Male	52	NSCLC	Ⅳ
111706354	170005098BPD	Female	71	Ovary	Ⅳ
111704351	170005099BPD	Male	46	Colorectal	Unknown
11170625	170005100BPD	Male	Unknown	NSCLC	Unknown
111706167	170005101BPD	Male	64	NSCLC	Unknown
111706161	170005103BPD	Male	Unknown	NSCLC	Ⅳ
111703189	170005105BPD	Female	Unknown	NSCLC	Unknown
111706302	170005110BPD	Male	Unknown	HUK lung cancer	Unknown
111704199	170005133BPD	Male	62	NSCLC	Ⅳ
11170185	170005134BPD	Female	Unknown	Colorectal	Ⅰ-Ⅲ
111704185	170005135BPD	Male	Unknown	NSCLC	Ⅳ
111704363	170005157BPD	Female	Unknown	HUK lung cancer	Unknown
111705341	170005162BPD	Male	Unknown	NSCLC	Unknown
111706121	170005163Pe1PeSD	Female	Unknown	NSCLC	Ⅳ
111706126	170005166B1PD	Male	59	NSCLC	Unknown
111703272	170005176BPD	Male	50	UGI	Unknown
111704135	170005183BPD	Male	42	Colorectal	Unknown
111704228	170005213BPD	Female	70	NSCLC	Ⅳ
111705218	170005219BPD	Male	72	NSCLC	Ⅰ-Ⅲ
111705272	170005220BPD	Male	65	NSCLC	Ⅰ-Ⅲ
111705392	170005221BPD	Female	44	Unknown Primary	Ⅳ
111705392	170005222PeSD	Female	44	Unknown Primary	Ⅳ
111705391	170005223BPD	Male	48	NSCLC	Unknown
111705395	170005224BPD	Male	50	NSCLC	Ⅳ
1117065	170005225PeSD	Female	Unknown	Unknown Primary	Ⅳ
111706321	170005229BPD	Female	67	Colorectal	Unknown
111704307	170005231BPD	Male	Unknown	HUK lung cancer	Unknown
111704355	170005232BPD	Male	53	NSCLC	Ⅳ
111707315	170005238BPD	Male	53	HUK lung cancer	Ⅳ
111706348	170005243BPD	Male	Unknown	Colorectal	Unknown
111704209	170005246BPD	Male	Unknown	NSCLC	Unknown
111705323	170005248BPD	Male	53	NSCLC	Ⅳ
111707110	170005250BPD	Female	80	HUK lung cancer	Unknown
111705125	170005251BPD	Female	66	Colorectal	Ⅳ
111705128	170005252PeCD	Male	Unknown	HUK lung cancer	Ⅳ
111705140	170005254BPDR1	Male	60	NSCLC	Ⅳ
111705101	170005275BPD	Male	80	HUK lung cancer	Ⅳ
111705202	170005276BPD	Male	45	NSCLC	Unknown
111705311	170005277BPD	Male	51	NSCLC	Ⅳ
111708181	170005284BPD	Male	Unknown	HUK lung cancer	Unknown
11170825	170005285B1PD	Male	58	UGI	Unknown
111708335	170005286BPD	Female	56	NSCLC	Ⅳ
111708167	170005287BPD	Male	71	NSCLC	Unknown
111708206	170005288BPD	Male	52	NSCLC	Unknown
111703414	170005293BPDR1	Male	32	UGI	Unknown
11170530	170005297BPD	Male	61	NSCLC	Ⅳ
111705176	170005299BPD	Male	45	NSCLC	Ⅰ-Ⅲ
111705376	170005301BPD	Female	60	NSCLC	Ⅳ
11170658	170005305BPD	Female	81	NSCLC	Ⅳ
111702291	170005314BPD	Male	56	NSCLC	Unknown
111705358	170005315BPD	Male	66	NSCLC	Ⅳ
11170673	170005319BPD	Male	Unknown	NSCLC	Unknown
11170672	170005322BPD	Male	Unknown	NSCLC	Unknown
11170692	170005323BPD	Male	53	NSCLC	Unknown
111706111	170005324BPD	Male	Unknown	HUK lung cancer	Unknown
111706147	170005326BPD	Female	51	Thyroid	Ⅳ
111705215	170005332BPD	Female	71	NSCLC	Ⅳ
111705309	170005334BPD	Female	Unknown	HUK lung cancer	Unknown
111705343	170005335BPD	Male	41	NSCLC	Ⅳ
111705372	170005336BPD	Female	Unknown	Breast	Unknown
111705356	170005337BPD	Male	41	NSCLC	Ⅳ
111702306	170005339BPD	Female	Unknown	Unknown Primary	Unknown
11170662	170005340BPD	Male	28	Thyroid	Unknown
111706139	170005341B1PD	Female	Unknown	NSCLC	Ⅳ
111706173	170005343Pe1PeCD	Male	85	NSCLC	Unknown
111706200	170005344BPD	Female	61	NSCLC	Ⅳ
11170725	170005346BPD	Female	76	HUK lung cancer	Unknown
11170722	170005347BPD	Male	60	NSCLC	Ⅳ
11170751	170005348BPD	Female	55	Breast	Ⅰ-Ⅲ
11170785	170005349BPD	Male	41	NSCLC	Ⅳ
111712312	170005350BPD	Male	60	NSCLC	Unknown
1117059	170005352BPD	Male	76	NSCLC	Ⅳ
111702241	170005354BPD	Male	55	Prostate	Ⅳ
111704263	170005355BPD	Male	55	HUK lung cancer	Ⅳ
111703416	170005362BPD	Female	Unknown	Colorectal	Unknown
11170544	170005363BPD	Female	41	Unknown Primary	Ⅳ
111704252	170005371BPD	Male	69	UGI	Unknown
111704321	170005377BPD	Female	Unknown	Breast	Unknown
11170517	170005378BPD	Male	Unknown	Unknown Primary	Ⅳ
111704317	170005380BPD	Male	Unknown	Colorectal	Unknown
111612158	170005381BPD	Male	59	NSCLC	Ⅳ
111704251	170005382BPD	Male	59	NSCLC	Ⅳ
111704197	170005384BPD	Male	Unknown	HUK lung cancer	Unknown
111704293	170005393BPD	Female	Unknown	Breast	Unknown
11170274	170005394BPD	Female	31	Breast	Ⅳ
111702142	170005404BPD	Female	52	Breast	Ⅳ
111704198	170005414BPD	Female	35	Breast	Unknown
111704361	170005416BPD	Male	66	HUK lung cancer	Unknown
11170543	170005423BPD	Female	Unknown	HUK lung cancer	Unknown
111703391	170005425BPD	Male	66	NSCLC	Ⅳ
111705149	170005429BPD	Female	Unknown	NSCLC	Unknown
111705182	170005430BPD	Female	58	Breast	Ⅳ
111705276	170005432BPD	Female	45	Breast	Ⅳ
111705296	170005433FD	Male	45	Head and neck	Ⅰ-Ⅲ
111705296	170005434BPD	Male	45	Head and neck	Ⅰ-Ⅲ
111705269	170005435BPD	Female	35	Cervical	Ⅳ
111704391	170005437BPD	Male	Unknown	Other	Unknown
111707109	170005442BPD	Female	Unknown	Breast	Ⅳ
11170786	170005444BPD	Female	62	Breast	Ⅳ
11170774	170005445BPD	Female	43	Cervical	Ⅳ
111703125	170005447BPD	Male	52	Head and neck	Ⅳ
111706349	170005448BPD	Male	Unknown	HUK lung cancer	Unknown
111704246	170005449BPD	Male	Unknown	HCC	Ⅰ-Ⅲ
11171022	170005471BPD	Male	Unknown	Other	Unknown
11160814	170005472BPD	Female	43	Breast	Ⅳ
111705342	170005473BPD	Male	Unknown	HCC	Unknown
111705316	170005475BPD	Male	45	Thymic	Unknown
111705308	170005476BPD	Female	Unknown	Colorectal	Ⅳ
111705118	170005477BPD	Female	51	NSCLC	Ⅳ
11170585	170005478BPD	Male	Unknown	HUK lung cancer	Unknown
11170151	170005481BPD	Female	43	Colorectal	Ⅳ
11160960	170005482BPD	Female	67	NSCLC	Ⅳ
11170570	170005483BPD	Female	45	UGI	Ⅳ
11170563	170005484BPD	Male	56	UGI	Ⅳ
111704211	170005485BPD	Male	56	HCC	Unknown
111704170	170005487BPDR1	Male	Unknown	Other	Ⅳ
111704226	170005492BPD	Female	67	NSCLC	Ⅳ
111704227	170005493BPD	Female	Unknown	NSCLC	Ⅳ
111705242	170005496BPD	Female	79	NSCLC	Ⅰ-Ⅲ
111611125	170005498BPD	Male	64	NSCLC	Ⅰ-Ⅲ
111704171	170005516BPD	Female	75	Colorectal	Ⅰ-Ⅲ
111704224	170005517BPD	Female	Unknown	NSCLC	Ⅳ
111704149	170005518BPD	Male	31	Colorectal	Ⅰ-Ⅲ
111610132	170005520BPD	Female	49	NSCLC	Ⅳ
111704301	170005522BPD	Female	77	NSCLC	Ⅳ
111704243	170005526BPD	Female	65	Colorectal	Ⅰ-Ⅲ
111704379	170005528BPD	Female	Unknown	GIST	Unknown
111704329	170005529BPD	Male	56	Colorectal	Ⅰ-Ⅲ
111704221	170005534BPD	Male	Unknown	Glioma	Ⅳ
111706318	170005535BPD	Female	5	Renal	Ⅳ
111704215	170005571BPD	Female	43	NSCLC	Ⅳ
111704219	170005579BPD	Female	88	HUK lung cancer	Unknown
111704223	170005580BPD	Male	59	HUK lung cancer	Ⅰ-Ⅲ
111704282	170005581BPD	Male	Unknown	HUK lung cancer	Unknown
111704244	170005586BPD	Female	46	Colorectal	Ⅳ
111703455	170005588BPD	Male	Unknown	Unknown Primary	Unknown
111704269	170005592BPD	Male	32	NSCLC	Unknown
111704276	170005593BPD	Male	48	NSCLC	Ⅳ
1117058	170005594BPD	Male	59	Colorectal	Unknown
111704279	170005596BPD	Male	43	NSCLC	Ⅳ
111704278	170005597BPD	Female	Unknown	HUK lung cancer	Unknown
111704270	170005598BPD	Female	44	HUK lung cancer	Ⅳ
111704236	170005600BPD	Female	Unknown	Colorectal	Unknown
11170571	170005602BPD	Female	54	Ovary	Unknown
11170552	170005603BPD	Male	55	Biliray	Ⅳ
111705175	170005604BPD	Male	48	Colorectal	Ⅳ
111704300	170005605BPD	Female	61	NSCLC	Ⅳ
111704356	170005606PeSD	Male	58	NSCLC	Ⅰ-Ⅲ
111707578	170005607PeS1D	Female	50	NSCLC	Ⅳ
111702217	170005609BPD	Male	56	HCC	Unknown
111704364	170005610BPD	Male	Unknown	HUK lung cancer	Unknown
111704365	170005611BPD	Female	62	NSCLC	Ⅰ-Ⅲ
111704373	170005613BPD	Male	51	NSCLC	Ⅳ
11170558	170005616BPD	Female	54	Colorectal	Ⅳ
1117053	170005617BPD	Female	63	HUK lung cancer	Unknown
11160865	170005618BPD	Male	49	Colorectal	Ⅳ
1117054	170005619BPD	Male	67	Colorectal	Ⅳ
111704366	170005620BPD	Male	64	Prostate	Ⅳ
111705435	170005621BPD	Female	Unknown	Bladder	Unknown
11170694	170005622BPD	Female	Unknown	NSCLC	Unknown
111706245	170005623BPD	Male	67	NSCLC	Ⅰ-Ⅲ
111706366	170005624BPD	Female	49	Colorectal	Ⅳ
111706373	170005625BPD	Male	Unknown	HUK lung cancer	Unknown
111705433	170005627BPD	Female	Unknown	HUK lung cancer	Unknown
111705386	170005628BPD	Male	Unknown	NSCLC	Ⅳ
111705328	170005630BPD	Male	20	UGI	Ⅳ
111705292	170005631BPD	Female	62	Unknown Primary	Ⅳ
111705160	170005632BPD	Male	80	Colorectal	Ⅰ-Ⅲ
111703397	170005633BPD	Female	29	Colorectal	Ⅳ
11170584	170005635BPD	Female	47	NSCLC	Ⅳ
11170583	170005636BPD	Female	46	Colorectal	Ⅳ
11170591	170005637BPD	Male	71	Unknown Primary	Unknown
111705100	170005639BPD	Male	Unknown	HUK lung cancer	Unknown
111705102	170005641BPD	Female	63	Bladder	Unknown
111705203	170005646BPD	Female	Unknown	HUK lung cancer	Ⅳ
111705191	170005647BPD	Male	51	Colorectal	Unknown
111705208	170005649BPD	Male	64	Unknown Primary	Ⅳ
111705181	170005650BPD	Male	65	NSCLC	Ⅰ-Ⅲ
111704350	170005659BPD	Female	46	Cervical	Unknown
11170522	170005662BPD	Female	51	NSCLC	Ⅰ-Ⅲ
111705322	170005665BPD	Female	72	NSCLC	Ⅳ
11170559	170005673BPD	Male	75	NSCLC	Ⅳ
11170599	170005674BPD	Female	65	NSCLC	Ⅳ
111705179	170005676BPD	Female	49	NSCLC	Ⅳ
111705233	170005679BPD	Female	Unknown	HUK lung cancer	Unknown
111705293	170005680BPD	Male	46	NSCLC	Ⅳ
111705314	170005682BPD	Male	Unknown	NSCLC	Ⅳ
111705399	170005683BPD	Male	65	UGI	Ⅳ
111705398	170005684BPD	Female	56	NSCLC	Ⅳ
11170659	170005685BPD	Male	Unknown	HUK lung cancer	Unknown
111705355	170005686BPD	Male	44	NSCLC	Ⅳ
111704236	170005687BPD	Female	Unknown	Colorectal	Unknown
11170687	170005688BPD	Male	Unknown	HCC	Unknown
111705405	170005690BPD	Male	67	UGI	Ⅳ
111705378	170005692BPD	Female	62	UGI	Ⅳ
11160865	170005694BPD	Male	49	Colorectal	Ⅳ
111705324	170005695BPD	Male	Unknown	Other	Unknown
11160835	170005697BPD	Male	Unknown	NSCLC	Ⅳ
11170253	170005698BPD	Female	50	Colorectal	Ⅳ
111704261	170005705BPD	Female	Unknown	HUK lung cancer	Unknown
1117069	170005709BPD	Female	72	Unknown Primary	Ⅳ
11170663	170005711BPD	Female	69	Colorectal	Ⅳ
11170755	170005714BPD	Male	75	NSCLC	Ⅰ-Ⅲ
111707382	170005716CeCeSDR1	Female	Unknown	Ovary	Unknown
111710163	170005717BPD	Male	83	HUK lung cancer	Ⅳ
111709596	170005718BPD	Male	51	UGI	Unknown
111708126	170005720B1PD	Female	44	NSCLC	Ⅳ
111706277	170005722BPD	Male	81	HUK lung cancer	Ⅳ
111707232	170005724BPD	Female	82	HUK lung cancer	Unknown
111706210	170005726B1PD	Female	54	Colorectal	Ⅳ
11170756	170005727BPD	Male	46	HUK lung cancer	Ⅳ
111706307	170005730B1PD	Female	43	NSCLC	Unknown
111705320	170005732BPD	Male	50	Colorectal	Ⅳ
111706144	170005733BPD	Female	43	NSCLC	Ⅳ
111709595	170005734BPD	Male	Unknown	HUK lung cancer	Ⅳ
111711619	170005735BPD	Male	68	SCLC	Ⅳ
11170578	170005736BPD	Male	55	NSCLC	Ⅳ
111712510	170005737BPD	Female	42	Unknown Primary	Ⅳ
111712435	170005738BPD	Female	44	NSCLC	Unknown
111801173	170005742BPD	Male	68	NSCLC	Ⅰ-Ⅲ
111801104	170005743BPD	Male	67	NSCLC	Unknown
111711678	170005744BPD	Female	Unknown	HCC	Unknown
111706480	170005746PeSD	Male	Unknown	HUK lung cancer	Ⅳ
111711607	170005747BPD	Female	68	NSCLC	Ⅳ
111707178	170005748BPD	Female	65	NSCLC	Unknown
111710119	170005749BPD	Female	Unknown	HUK lung cancer	Unknown
11170854	170005751B1PD	Female	65	Colorectal	Unknown
11170772	170005753BPD	Male	Unknown	HUK lung cancer	Ⅳ
111708388	170005754Pe1SD	Female	81	HUK lung cancer	Unknown
111709208	170005761BPD	Male	59	NSCLC	Unknown
111709164	170005763BPD	Female	45	NSCLC	Ⅳ
111708523	170005769BPDR1	Female	60	NSCLC	Ⅳ
111708341	170005772BPD	Male	57	SCLC	Ⅳ
111708281	170005773BPD	Male	46	Head and neck	Unknown
111708316	170005774BPD	Male	Unknown	HUK lung cancer	Ⅳ
111708280	170005776BPD	Male	Unknown	Other	Unknown
111707391	170005779BPD	Male	67	NSCLC	Unknown
111707299	170005780BPD	Male	Unknown	Other	Unknown
111707102	170005781BPD	Female	61	NSCLC	Unknown
111706434	170005783BPD	Female	71	Head and neck	Unknown
111706411	170005784BPD	Male	51	NSCLC	Ⅳ
111706251	170005785BPD	Female	49	NSCLC	Ⅳ
111705162	170005786BPD	Female	52	NSCLC	Unknown
111705439	170005788BPD	Female	64	NSCLC	Unknown
111705389	170005790BPD	Male	58	NSCLC	Unknown
111705370	170005791B2PD	Male	Unknown	HUK lung cancer	Unknown
111705371	170005792BPD	Male	66	NSCLC	Ⅳ
111704231	170005799BPD	Female	54	NSCLC	Unknown
111706194	170005801BPD	Male	88	Unknown Primary	Unknown
11170779	170005802BPD	Male	42	NSCLC	Ⅳ
111710551	170005804BPD	Female	Unknown	HUK lung cancer	Unknown
11171133	170005806BPD	Male	Unknown	HUK lung cancer	Unknown
11171162	170005808AsSD	Female	55	Uterine	Unknown
111711155	170005809BPD	Male	62	UGI	Ⅳ
111611266	170005812BPD	Male	61	NSCLC	Ⅳ
111711320	170005813BPDR2	Female	67	NSCLC	Ⅰ-Ⅲ
111711333	170005814BPD	Female	71	Other	Unknown
111711349	170005816BPD	Female	48	Ovary	Ⅳ
111711441	170005820BPD	Female	48	NSCLC	Ⅳ
111712436	170005821BPD	Male	49	HCC	Unknown
111712109	170005822BPDR1	Female	87	NSCLC	Ⅳ
11170816	170005825BPD	Female	63	NSCLC	Ⅳ
111803226	170005829BPD	Male	76	NSCLC	Unknown
111803411	170005831BPD	Male	61	NSCLC	Ⅳ
111804213	170005835BPD	Female	71	NSCLC	Ⅳ
111805781	170005840BPD	Female	60	NSCLC	Ⅳ
111704280	170005853BPD	Male	Unknown	Pancreatic	Ⅳ
111704389	170005855BPD	Male	69	NSCLC	Ⅳ
1117052	170005856BPD	Male	Unknown	Colorectal	Ⅳ
11170551	170005857BPD	Male	56	NSCLC	Ⅰ-Ⅲ
11170529	170005860BPD	Male	Unknown	HUK lung cancer	Unknown
111704191	170005870BPD	Female	39	NSCLC	Ⅳ
111704354	170005871PeSD	Female	76	NSCLC	Ⅳ
1117057	170005872BPD	Female	58	Breast	Unknown
11170511	170005873BPD	Male	70	Soft-tissue	Ⅳ
111705196	170005875BPD	Male	Unknown	Other	Ⅳ
111705195	170005876PeSD	Female	43	HUK lung cancer	Ⅳ
111705209	170005877BPD	Female	37	NSCLC	Ⅳ
111705310	170005878BPD	Male	61	NSCLC	Ⅰ-Ⅲ
111705379	170005880BPD	Male	Unknown	SCLC	Ⅳ
111705404	170005881BPD	Female	48	NSCLC	Unknown
111705427	170005882B1PD	Female	49	Breast	Ⅳ
111705423	170005885BPD	Male	71	NSCLC	Unknown
111706159	170005887BPD	Female	Unknown	Breast	Unknown
111706367	170005888PeSD	Male	Unknown	NSCLC	Unknown
111706368	170005889BPD	Male	61	NSCLC	Ⅳ
111706384	170005890Pe1PeCD	Female	Unknown	NSCLC	Unknown
111705414	170005950BPD	Female	Unknown	Other	Unknown
111705104	170005956BPD	Female	59	Breast	Ⅰ-Ⅲ
111707516	170005961B1PD	Male	59	NSCLC	Unknown
111707593	170005963BPD	Female	Unknown	Breast	Unknown
111707463	170005967BPD	Female	32	Breast	Unknown
111707452	170005968BPD	Male	47	NSCLC	Ⅳ
11170784	170005969BPD	Female	72	NSCLC	Ⅳ
11180296	170005973BPD	Male	46	NSCLC	Ⅳ
11180292	170005975BPD	Female	67	NSCLC	Unknown
111705334	170005983BPD	Female	59	NSCLC	Ⅳ
111705172	170005985BPD	Female	51	NSCLC	Ⅳ
111705122	170005986BPD	Female	58	NSCLC	Ⅳ
111704267	170005996BPD	Female	Unknown	NSCLC	Ⅳ
111705174	170005998BPD	Male	Unknown	NSCLC	Unknown
111705247	170005999BPD	Male	Unknown	HCC	Ⅳ
111705299	170006000BPD	Male	Unknown	HUK lung cancer	Unknown
111705333	170006001BPD	Female	Unknown	Uterine	Unknown
1117061	170006002BPD	Female	Unknown	Uterine	Unknown
111706246	170006003BPD	Male	Unknown	NSCLC	Ⅳ
111707124	170006006BPD	Male	Unknown	UGI	Unknown
111707153	170006007BPD	Male	Unknown	HCC	Unknown
111707255	170006009BPD	Male	Unknown	HCC	Unknown
111708111	170006015BPD	Female	Unknown	Breast	Ⅳ
111708400	170006017BPD	Female	Unknown	UGI	Ⅳ
111709338	170006020BPD	Male	Unknown	Renal	Ⅳ
11171026	170006023B1PD	Male	Unknown	SCLC	Ⅳ
111710329	170006026BPD	Female	Unknown	Biliray	Unknown
111710489	170006028BPD	Male	Unknown	HUK lung cancer	Ⅳ
11171121	170006029BPD	Male	Unknown	UGI	Unknown
111803594	170006031BPD	Male	Unknown	UGI	Unknown
111803975	170006034BPD	Male	Unknown	NSCLC	Unknown
111804721	170006039BPD	Male	Unknown	HUK lung cancer	Ⅳ
111804904	170006040BPD	Male	Unknown	SCLC	Unknown
111704380	170006074BPD	Male	Unknown	HUK lung cancer	Ⅳ
111705132	170006077BPD	Female	47	NSCLC	Ⅳ
111705180	170006078BPD	Female	Unknown	NSCLC	Ⅳ
11170847	170006081BPD	Male	35	Biliray	Unknown
111702102	170006082BPD	Male	73	NSCLC	Unknown
11170123	170006084BPD	Male	49	HUK lung cancer	Ⅳ
111708309	170006085BPD	Male	Unknown	HCC	Unknown
111705199	170006087BPD	Female	Unknown	NSCLC	Ⅳ
111705369	170006092BPD	Female	48	Breast	Ⅳ
111705374	170006093BPD	Female	Unknown	NSCLC	Ⅳ
111706206	170006095BPD	Male	Unknown	HUK lung cancer	Unknown
111706118	170006107B1PD	Male	Unknown	NSCLC	Ⅳ
111706118	170006108Pe1PeSD	Male	Unknown	NSCLC	Ⅳ
111706117	170006110BPD	Female	Unknown	NSCLC	Unknown
11170549	170006113BPD	Male	49	SCLC	Ⅳ
11170393	170006116BPD	Female	70	NSCLC	Ⅳ
111704346	170006117BPD	Male	39	NSCLC	Ⅳ
111704239	170006120BPD	Female	36	Breast	Ⅳ
111704200	170006122BPD	Male	74	HUK lung cancer	Unknown
111708294	170006136BPD	Female	Unknown	HUK lung cancer	Unknown
111704383	170006149BPD	Female	60	NSCLC	Unknown
111704326	170006150PeSD	Female	61	NSCLC	Unknown
111705164	170006152BPD	Male	48	NSCLC	Unknown
111705165	170006153BPD	Male	Unknown	NSCLC	Unknown
111705150	170006154BPD	Male	45	NSCLC	Ⅳ
111705130	170006155BPD	Male	69	SCLC	Unknown
111705116	170006156BPD	Female	69	Biliray	Ⅳ
11170589	170006158BPD	Male	52	NSCLC	Ⅳ
11170590	170006159BPD	Male	67	NSCLC	Ⅳ
11170569	170006160BPD	Male	Unknown	HUK lung cancer	Unknown
111704367	170006162BPD	Female	60	HUK lung cancer	Ⅳ
11170732	170006165BPD	Male	71	Bladder	Unknown
11170720	170006166BPD	Male	66	NSCLC	Unknown
111706467	170006168BPD	Female	63	NSCLC	Ⅳ
111706423	170006170BPD	Male	74	HUK lung cancer	Ⅳ
111704238	170006190BPD	Male	47	Head and neck	Ⅳ
111704253	170006191PeCD	Male	Unknown	HUK lung cancer	Unknown
111704271	170006194BPD	Female	Unknown	HUK lung cancer	Ⅰ-Ⅲ
111704319	170006196BPD	Male	Unknown	HUK lung cancer	Unknown
111704342	170006203PeSDR1	Male	48	NSCLC	Ⅳ
11170547	170006206BPD	Male	53	HUK lung cancer	Ⅳ
11170560	170006207BPD	Female	48	Unknown Primary	Ⅳ
11170598	170006208B2PD	Male	Unknown	NSCLC	Ⅳ
11161180	170006210BPD	Male	61	HUK lung cancer	Ⅳ
1117056	170006211BPD	Female	62	Renal	Ⅳ
11170515	170006213BPD	Male	58	HUK lung cancer	Ⅳ
11170514	170006214BPD	Male	Unknown	HUK lung cancer	Unknown
11170537	170006218BPD	Female	Unknown	HUK lung cancer	Unknown
111705151	170006235BPD	Male	Unknown	SCLC	Ⅳ
111705287	170006238BPD	Female	41	NSCLC	Ⅳ
111705305	170006239BPD	Male	Unknown	NSCLC	Ⅳ
111706268	170006244BPD	Female	Unknown	NSCLC	Ⅳ
111706101	170006245BPD	Female	Unknown	NSCLC	Ⅳ
111706332	170006247BPD	Male	Unknown	HUK lung cancer	Ⅳ
11170712	170006252BPD	Female	46	Breast	Unknown
111706431	170006253BPD	Male	Unknown	HUK lung cancer	Ⅳ
11170718	170006255B1PD	Male	Unknown	Renal	Ⅳ
11170746	170006257BPD	Female	70	NSCLC	Ⅰ-Ⅲ
11170749	170006258BPD	Female	Unknown	NSCLC	Ⅳ
111707142	170006259BPD	Female	47	NSCLC	Ⅰ-Ⅲ
111707157	170006262BPD	Male	48	NSCLC	Ⅰ-Ⅲ
111707158	170006263BPD	Male	64	NSCLC	Unknown
111707159	170006264BPD	Female	52	NSCLC	Ⅰ-Ⅲ
111707179	170006265BPD	Male	69	Unknown Primary	Ⅰ-Ⅲ
111707218	170006269BPD	Female	51	NSCLC	Unknown
111707211	170006276BPD	Male	Unknown	NSCLC	Ⅳ
111707239	170006277BPD	Male	55	NSCLC	Ⅳ
111707238	170006278BPD	Female	Unknown	HUK lung cancer	Unknown
111707300	170006282BPD	Male	Unknown	HUK lung cancer	Unknown
111707313	170006284Pe1PeSD	Female	Unknown	HUK lung cancer	Unknown
111707157	170006285BPD	Male	48	NSCLC	Ⅰ-Ⅲ
111707158	170006286BPD	Male	64	NSCLC	Unknown
111707359	170006287BPD	Female	Unknown	Breast	Unknown
111707570	170006295B1PD	Male	70	NSCLC	Ⅳ
111707583	170006296BPD	Male	Unknown	HUK lung cancer	Ⅳ
111708103	170006301BPD	Male	64	NSCLC	Unknown
111707157	170006317BPD	Male	48	NSCLC	Ⅰ-Ⅲ
111707158	170006318BPD	Male	64	NSCLC	Unknown
111707142	170006327BPD	Female	47	NSCLC	Ⅰ-Ⅲ
111708488	170006328BPD	Female	46	Breast	Unknown
111705147	170006335BPD	Female	Unknown	Breast	Unknown
111705113	170006336BPD	Female	52	Breast	Ⅳ
111703257	170006337BPD	Female	24	Breast	Ⅳ
111705114	170006339BPD	Male	61	NSCLC	Ⅳ
111706105	170006348BPD	Male	71	NSCLC	Unknown
11170695	170006351B1PD	Male	56	Colorectal	Ⅰ-Ⅲ
111705438	170006353BPD	Male	40	Colorectal	Unknown
111705362	170006357B2PD	Female	46	Colorectal	Unknown
111705351	170006358BPD	Male	61	Colorectal	Ⅰ-Ⅲ
111705350	170006359BPD	Male	58	Colorectal	Ⅰ-Ⅲ
11170586	170006371B2PD	Male	73	Colorectal	Ⅰ-Ⅲ
111705141	170006381BPD	Female	38	Ovary	Ⅳ
111705119	170006382BPD	Female	43	NSCLC	Ⅳ
111705120	170006383BPD	Female	65	Breast	Ⅳ
111704188	170006388BPD	Male	59	NSCLC	Unknown
111704190	170006390BPD	Female	Unknown	Colorectal	Ⅳ
111708282	170006393BPD	Male	67	NSCLC	Ⅳ
111709173	170006396BPD	Male	Unknown	HUK lung cancer	Ⅳ
111709267	170006397BPD	Female	Unknown	HUK lung cancer	Unknown
111709299	170006398B1PD	Male	62	Colorectal	Ⅳ
111703367	170006400BPD	Female	61	HUK lung cancer	Ⅳ
11170526	170006404BPD	Female	45	NSCLC	Ⅳ
111704167	170006405BPD	Female	53	Colorectal	Ⅰ-Ⅲ
111704381	170006407BPD	Female	40	Cervical	Ⅳ
111705284	170006408BPD	Female	60	HUK lung cancer	Unknown
111704381	170006409BPD	Female	39	Cervical	Ⅳ
111704324	170006410BPD	Female	Unknown	NSCLC	Ⅳ
111709547	170006413BPD	Male	62	UGI	Unknown
111709364	170006414BPD	Male	58	Other	Ⅳ
111709229	170006416As1CD	Male	75	Colorectal	Ⅳ
111709199	170006417BPD	Male	Unknown	UGI	Unknown
111708469	170006418BPD	Male	34	Head and neck	Ⅳ
111708381	170006419BPD	Female	48	Breast	Unknown
111707606	170006422BPD	Male	Unknown	HUK lung cancer	Unknown
111707270	170006425B1PD	Male	88	Colorectal	Ⅳ
111707268	170006426B1PD	Female	48	Colorectal	Ⅳ
111703324	170006452BPD	Male	41	NSCLC	Ⅳ
111706485	170006456BPD	Male	46	NSCLC	Ⅳ
11170799	170006460BPD	Male	52	UGI	Ⅳ
111705409	170006463BPD	Male	Unknown	HUK lung cancer	Ⅳ
111705367	170006464BPD	Male	43	NSCLC	Ⅳ
111705331	170006465BPD	Male	Unknown	Prostate	Unknown
111705332	170006466BPD	Male	51	Renal	Ⅳ
111705111	170006468BPD	Male	58	NSCLC	Ⅰ-Ⅲ
111704347	170006470BPD	Female	55	Cervical	Ⅳ
111704315	170006476BPD	Male	74	NSCLC	Ⅳ
11170472	170006477BPD	Male	Unknown	NSCLC	Ⅳ
111704316	170006478BPD	Female	50	NSCLC	Ⅳ
111704362	170006479BPD	Male	Unknown	HUK lung cancer	Unknown
111705153	170006481BPD	Female	65	Other	Unknown
111705262	170006483BPD	Female	26	UGI	Ⅳ
111705304	170006484BPD	Male	Unknown	Unknown Primary	Unknown
111705319	170006485BPD	Female	Unknown	Biliray	Unknown
11170613	170006486BPD	Female	66	UGI	Ⅳ
111704378	170006487BPD	Male	61	Bladder	Unknown
11170573	170006506BPD	Female	Unknown	Biliray	Unknown
11170538	170006507BPD	Male	62	Pancreatic	Ⅳ
111706264	170006512BPD	Male	Unknown	Renal	Unknown
111706265	170006515BPD	Male	Unknown	Renal	Unknown
111706376	170006524BPD	Male	59	NSCLC	Ⅳ
111706346	170006525BPD	Female	41	NSCLC	Unknown
111705318	170006532BPD	Female	44	Soft-tissue	Unknown
111705237	170006534BPD	Male	52	Renal	Ⅳ
111705236	170006535BPD	Male	52	NSCLC	Ⅳ
111611237	170006536BPD	Male	50	Unknown Primary	Ⅳ
11170527	170006538BPDR1	Female	63	Biliray	Unknown
11170524	170006539BPD	Female	Unknown	HUK lung cancer	Ⅳ
11170525	170006540BPD	Female	68	Uterine	Ⅳ
111704286	170006541BPD	Male	66	NSCLC	Ⅰ-Ⅲ
11170473	170006542BPD	Female	40	NSCLC	Ⅳ
111704285	170006543BPD	Male	79	NSCLC	Unknown
111704262	170006545BPD	Male	72	NSCLC	Unknown
11160586	170006547BPD	Male	Unknown	HUK lung cancer	Unknown
111704144	170006553BPD	Female	51	Breast	Unknown
111706150	170006561BPD	Male	70	NSCLC	Ⅳ
111706149	170006562BPD	Female	56	NSCLC	Ⅳ
111708183	170006566BPD	Female	Unknown	NSCLC	Ⅳ
111709535	170006568BPD	Male	67	Unknown Primary	Ⅳ
111708460	170006570BPD	Male	73	NSCLC	Ⅳ
111702208	170006573BPD	Female	64	NSCLC	Ⅳ
111707523	170006574BPD	Male	70	NSCLC	Ⅳ
111707524	170006576BPD	Male	48	NSCLC	Ⅳ
111707247	170006578BPD	Male	91	Colorectal	Ⅳ
111706454	170006580BPD	Male	Unknown	Other	Unknown
111707557	170006586BPD	Male	85	Unknown Primary	Ⅰ-Ⅲ
111704323	170006589BPD	Female	Unknown	HUK lung cancer	Unknown
111704247	170006590BPD	Male	Unknown	NSCLC	Ⅳ
11170518	170006592BPD	Male	51	NSCLC	Ⅳ
111707368	170006594B1PD	Male	60	NSCLC	Unknown
111708301	170006597BPD	Female	67	NSCLC	Ⅳ
111708468	170006599BPD	Male	68	SCLC	Unknown
111709257	170006603BPD	Male	71	NSCLC	Unknown
111606126	170006606BPD	Female	Unknown	NSCLC	Ⅳ
111709589	170006607BPD	Female	63	NSCLC	Ⅳ
111709621	170006609BPD	Male	64	NSCLC	Ⅳ
111705106	170006612BPD	Male	61	NSCLC	Ⅳ
111705107	170006614BPD	Male	49	NSCLC	Ⅳ
111704292	170006616BPD	Female	Unknown	NSCLC	Ⅳ
111702247	170006619BPD	Male	59	NSCLC	Unknown
111702209	170006620BPD	Female	Unknown	NSCLC	Ⅳ
111705107	170006622BPD	Male	Unknown	NSCLC	Ⅳ
111706400	170006624BPD	Male	45	NSCLC	Ⅳ
1117078	170006627BPD	Male	61	NSCLC	Ⅰ-Ⅲ
111707409	170006629BPD	Female	66	NSCLC	Ⅳ
111705245	170006630BPD	Female	53	NSCLC	Ⅳ
111704292	170006631BPD	Female	Unknown	NSCLC	Ⅳ
111707540	170006633BPD	Male	Unknown	HUK lung cancer	Unknown
111708169	170006635BPD	Female	45	NSCLC	Ⅳ
111708168	170006637BPD	Male	60	NSCLC	Ⅳ
111708218	170006639BPD	Male	49	NSCLC	Ⅳ
111702209	170006647BPD	Female	55	NSCLC	Ⅳ
111704210	170006671BPD	Female	Unknown	HUK lung cancer	Unknown
111704249	170006674BPD	Female	Unknown	Thyroid	Unknown
111704296	170006676BPD	Male	Unknown	HUK lung cancer	Unknown
111704349	170006679BPD	Male	43	Other	Unknown
111704322	170006681BPD	Female	59	Ovary	Ⅰ-Ⅲ
111704360	170006683PeSD	Female	Unknown	HUK lung cancer	Ⅳ
11170546	170006687BPD	Female	Unknown	Thyroid	Unknown
11170545	170006688BPD	Female	Unknown	Thyroid	Unknown
11170575	170006689BPD	Male	84	HUK lung cancer	Unknown
11170574	170006690BPD	Male	Unknown	Thyroid	Unknown
11170594	170006691BPD	Male	48	HUK lung cancer	Unknown
111705138	170006692BPD	Female	59	NSCLC	Unknown
111705163	170006694BPD	Male	57	NSCLC	Unknown
111704340	170006698B1PD	Female	Unknown	Breast	Unknown
11170684	170006705BPD	Female	60	Ovary	Ⅰ-Ⅲ
111704187	170006707FD	Female	27	Unknown Primary	Ⅳ
111706180	170006709BPD	Female	60	Breast	Ⅳ
111706179	170006710BPD	Female	42	Ovary	Ⅳ
111704186	170006720BPD	Female	Unknown	Renal	Ⅳ
111702288	170006721BPD	Female	Unknown	Pancreatic	Ⅳ
11160947	170006722BPD	Male	51	UGI	Ⅳ
11160989	170006723BPD	Female	Unknown	Breast	Unknown
111702236	170006727BPD	Male	60	NSCLC	Ⅳ
111704275	170006729BPD	Female	57	Colorectal	Ⅳ
11160947	170006730BPD	Male	51	UGI	Ⅳ
11170541	170006731BPD	Female	56	NSCLC	Ⅳ
111702288	170006732BPD	Female	70	Pancreatic	Ⅳ
11170347	170006733BPD	Female	40	Ovary	Ⅳ
111705112	170006734BPD	Female	50	Breast	Ⅳ
111704273	170006735BPD	Male	70	UGI	Ⅳ
111705144	170006737BPD	Male	Unknown	Pancreatic	Ⅳ
1117045	170006738BPD	Male	16	Glioma	Unknown
111705232	170006739BPD	Female	62	NSCLC	Ⅳ
111704275	170006742BPD	Female	56	Colorectal	Ⅳ
111705360	170006748BPD	Female	65	NSCLC	Ⅳ
111705384	170006749AsSD	Male	58	UGI	Ⅳ
111705385	170006751BPD	Female	43	Breast	Ⅳ
111705413	170006752BPD	Male	72	NSCLC	Ⅳ
111704205	170006772BPD	Female	Unknown	NSCLC	Ⅳ
111704233	170006777BPD	Male	Unknown	NSCLC	Ⅳ
111704302	170006780BPD	Male	39	NSCLC	Ⅳ
111704310	170006781BPD	Female	62	NSCLC	Ⅳ
1116072	170006782BPD	Female	61	NSCLC	Ⅳ
111706473	170006783BPD	Male	67	NSCLC	Ⅰ-Ⅲ
11170632	170006785BPD	Male	33	Renal	Unknown
11170542	170006822BPD	Female	Unknown	Other	Ⅳ
11170550	170006823BPD	Male	52	NSCLC	Ⅳ
111705434	170006824BPD	Female	Unknown	HUK lung cancer	Unknown
111707428	170006825BPD	Male	68	NSCLC	Ⅳ
11170263	170006831BPD	Female	Unknown	NSCLC	Ⅳ
111704237	170006832BPD	Male	Unknown	Thyroid	Unknown
111704295	170006833PD	Female	Unknown	NSCLC	Ⅳ
111704353	170006838B1PD	Male	Unknown	NSCLC	Unknown
111704376	170006840PD	Male	61	NSCLC	Ⅰ-Ⅲ
111704225	170006866BPD	Female	65	Breast	Ⅳ
111704281	170006867BPD	Female	Unknown	Breast	Ⅰ-Ⅲ
111705124	170006868BPD	Female	52	Breast	Ⅳ
111705222	170006869BPD	Male	Unknown	NSCLC	Unknown
11170278	170006872BPD	Female	Unknown	Breast	Ⅳ
111705274	170006873BPD	Female	44	Breast	Ⅳ
111705336	170006874BPD	Male	57	NSCLC	Ⅳ
111705339	170006875BPD	Male	Unknown	NSCLC	Unknown
111705338	170006876BPD	Female	Unknown	HUK lung cancer	Ⅳ
111701201	170006877BPD	Female	Unknown	Breast	Ⅳ
111705396	170006878BPD	Female	50	Breast	Ⅳ
11170641	170006880BPD	Female	28	Breast	Ⅳ
111701145	170006881BPD	Female	62	NSCLC	Ⅳ
111704216	170006882BPD	Male	53	NSCLC	Ⅳ
111704343	170006885BPD	Female	Unknown	HUK lung cancer	Unknown
111704292	170006897BPD	Female	58	NSCLC	Ⅳ
111704395	170006898BPD	Female	Unknown	NSCLC	Ⅳ
111704229	170006910BPDR1	Male	64	NSCLC	Unknown
111703401	170006921BPD	Male	65	NSCLC	Ⅳ
111706122	170006922BPD	Female	65	NSCLC	Ⅳ
111701190	170006923BPD	Female	64	NSCLC	Ⅳ
111701159	170006924BPD	Female	63	NSCLC	Ⅳ
111702207	170006928BPD	Male	16	Other	Ⅰ-Ⅲ
11170534	170006929BPD	Male	60	Colorectal	Ⅳ
111704306	170006931BPD	Male	63	NSCLC	Ⅳ
111704288	170006932BPD	Female	76	HUK lung cancer	Ⅳ
111704284	170006933BPD	Male	59	NSCLC	Ⅳ
111704235	170006934BPD	Male	73	NSCLC	Ⅰ-Ⅲ
111704214	170006935BPD	Female	69	HUK lung cancer	Unknown
11170661	170006941B2PD	Male	41	NSCLC	Ⅳ
111705346	170006942BPD	Male	50	UGI	Ⅳ
111704344	170006952BPD	Female	69	NSCLC	Ⅳ
111704220	170006965BPD	Male	Unknown	Other	Ⅳ
111706170	170006968BPD	Male	51	Soft-tissue	Ⅳ
111706233	170006970BPD	Male	53	UGI	Ⅰ-Ⅲ
111706377	170006972BPD	Female	51	Other	Ⅰ-Ⅲ
111707172	170006978BPD	Female	59	Breast	Ⅳ
111706422	170006979BPD	Male	83	Unknown Primary	Unknown
11170579	170006980BPD	Male	Unknown	HUK lung cancer	Unknown
111708296	170006982B1PD	Female	62	Colorectal	Unknown
111708136	170006987B1PD	Male	33	Colorectal	Unknown
111708135	170006990BPD	Male	42	NSCLC	Ⅳ
11170523	170006992BPD	Female	44	Breast	Ⅰ-Ⅲ
111708146	170006993B1PD	Female	68	Colorectal	Ⅳ
11170568	170006994BPD	Male	66	NSCLC	Ⅳ
11170841	170006995BPD	Male	46	Colorectal	Unknown
11170540	170007001BPD	Male	62	Colorectal	Ⅰ-Ⅲ
11170369	170007002BPD	Female	Unknown	Unknown Primary	Ⅳ
11170561	170007004BPD	Male	45	UGI	Unknown
11170556	170007008BPD	Male	56	NSCLC	Unknown
11161068	170007010BPD	Male	55	NSCLC	Ⅳ
111704392	170007015PeSD	Male	30	NSCLC	Ⅳ
111704222	170007017BPD	Male	Unknown	NSCLC	Ⅳ
111704193	170007018BPD	Female	Unknown	NSCLC	Unknown
111704194	170007020BPD	Female	Unknown	NSCLC	Unknown
111609168	170007038BPD	Male	69	Colorectal	Unknown
11160848	170007039BPD	Female	51	Breast	Ⅳ
111704374	170007041B1PD	Female	Unknown	HUK lung cancer	Unknown
111704375	170007042B1PD	Female	72	HUK lung cancer	Unknown
111709103	170007051BPD	Male	78	Colorectal	Ⅳ
111708401	170007052BPD	Female	71	Other	Unknown
111705155	170007054BPD	Male	Unknown	Bladder	Ⅳ
111709168	170007056BPD	Female	Unknown	HUK lung cancer	Unknown
111707443	170007058Pe1PeSD	Female	79	HUK lung cancer	Unknown
111710417	170007061BPD	Female	47	NSCLC	Ⅳ
111711169	170007064BPD	Female	63	NSCLC	Ⅳ
111802208	170007066BPD	Male	61	Renal	Ⅰ-Ⅲ
111803234	170007067BPD	Female	63	NSCLC	Unknown
111704181	170007081BPD	Male	Unknown	HUK lung cancer	Unknown
111705123	170007088BPD	Male	Unknown	HCC	Unknown
111705168	170007089BPD	Male	Unknown	Unknown Primary	Unknown
111705173	170007091BPD	Female	56	HUK lung cancer	Ⅳ
111705177	170007092BPD	Male	Unknown	NSCLC	Ⅳ
111705178	170007093BPD	Male	Unknown	NSCLC	Unknown
111705285	170007096PD	Male	69	NSCLC	Ⅰ-Ⅲ
111702130	170007097BPD	Male	63	NSCLC	Ⅳ
111705402	170007099BPD	Male	Unknown	Unknown Primary	Unknown
111705430	170007100BPD	Male	Unknown	Unknown Primary	Unknown
111705437	170007101BPD	Female	Unknown	Colorectal	Unknown
11170664	170007102BPD	Male	Unknown	HUK lung cancer	Unknown
111603276	170007103BPD	Female	54	NSCLC	Ⅳ
111706129	170007105BPD	Male	Unknown	HUK lung cancer	Unknown
111706100	170007108BPD	Female	62	NSCLC	Ⅳ
111703302	170007110CeSD	Male	Unknown	NSCLC	Ⅳ
1117068	170007116BPD	Female	69	NSCLC	Ⅳ
111707392	170007121BPD	Female	Unknown	HUK lung cancer	Ⅳ
111709187	170007129BPD	Male	Unknown	HUK lung cancer	Unknown
11170926	170007130BPDR1	Male	38	Soft-tissue	Ⅳ
111708473	170007134BPD	Female	47	Breast	Ⅳ
111707295	170007135BPD	Female	46	Thyroid	Ⅳ
111708276	170007136BPD	Female	67	NSCLC	Ⅳ
111708536	170007139BPD	Female	53	Breast	Unknown
111708170	170007140BPD	Female	Unknown	HUK lung cancer	Unknown
111703413	170007142BPD	Male	54	NSCLC	Unknown
11170592	170007145BPD	Female	Unknown	HUK lung cancer	Unknown
111706249	170007157BPD	Female	Unknown	Breast	Ⅳ
111706383	170007167BPD	Female	47	Breast	Ⅳ
111705344	170007168BPD	Female	61	NSCLC	Ⅰ-Ⅲ
111705422	170007171BPD	Female	50	Unknown Primary	Unknown
111706244	170007172B2PD	Female	37	Breast	Unknown
111705352	170007180B2PD	Female	37	Breast	Ⅰ-Ⅲ
1117077	170007182BPD	Male	51	HCC	Unknown
111706338	170007183BPD	Male	Unknown	HUK lung cancer	Unknown
111706478	170007188BPD	Male	62	Renal	Ⅳ
111705156	170007195BPD	Male	61	Colorectal	Unknown
11170528	170007197BPD	Male	Unknown	Renal	Unknown
111706340	170007198BPD	Male	Unknown	Other	Ⅳ
11170743	170007204BPD	Female	Unknown	Other	Unknown
111705289	170007207BPD	Male	Unknown	Prostate	Ⅳ
111705154	170007208BPD	Female	46	Head and neck	Unknown
11170653	170007215BPD	Female	38	Breast	Ⅳ
111706143	170007219BPD	Female	37	HUK lung cancer	Ⅳ
111706183	170007221BPD	Female	36	Cervical	Ⅰ-Ⅲ
111706109	170007224BPD	Male	Unknown	Other	Unknown
111706108	170007225BPD	Male	Unknown	NSCLC	Ⅳ
111706107	170007226BPD	Female	70	NSCLC	Ⅳ
111706241	170007227BPD	Male	Unknown	Prostate	Unknown
11170688	170007234BPD	Female	51	NSCLC	Ⅳ
111706114	170007235BPD	Male	53	Other	Unknown
111706184	170007236BPD	Male	Unknown	HUK lung cancer	Unknown
11170689	170007239BPD	Male	Unknown	HUK lung cancer	Unknown
111706186	170007241BPD	Female	71	NSCLC	Ⅳ
111706198	170007242BPD	Female	50	NSCLC	Ⅳ
111706232	170007246BPD	Male	Unknown	HUK lung cancer	Ⅳ
111705273	170007248BPD	Female	48	Ovary	Ⅳ
111707450	170007250BPD	Male	Unknown	HUK lung cancer	Unknown
111706426	170007251BPD	Female	64	NSCLC	Ⅳ
11170615	170007252BPD	Male	56	NSCLC	Ⅳ
111706267	170007256BPD	Male	64	Biliray	Ⅳ
111707187	170007258BPD	Female	36	Breast	Ⅳ
11160933	170007260BPD	Male	63	NSCLC	Ⅰ-Ⅲ
111706182	170007262BPD	Male	58	HCC	Unknown
111705278	170007270BPD	Female	29	Breast	Ⅳ
1116129	170007272BPD	Female	Unknown	NSCLC	Ⅳ
111705280	170007273BPD	Female	62	NSCLC	Ⅳ
111705186	170007275BPD	Male	55	UGI	Unknown
11170580	170007276BPD	Male	58	NSCLC	Ⅳ
111704370	170007277BPD	Male	51	NSCLC	Ⅳ
111706290	170007281BPD	Female	54	NSCLC	Ⅳ
111707276	170007282BPD	Female	61	NSCLC	Ⅳ
111706287	170007289BPD	Female	52	NSCLC	Ⅰ-Ⅲ
111705368	170007292BPD	Female	66	Breast	Ⅳ
111705366	170007293BPD	Male	56	NSCLC	Ⅳ
111705307	170007295BPD	Male	55	NSCLC	Ⅳ
111705313	170007296BPD	Female	Unknown	NSCLC	Ⅳ
111610201	170007298BPD	Female	52	Breast	Ⅳ
11170596	170007299BPD	Female	33	Breast	Unknown
111705148	170007300BPD	Female	50	NSCLC	Ⅳ
111706425	170007373B1PD	Male	Unknown	HUK lung cancer	Unknown
111706299	170007375B1PD	Male	Unknown	HUK lung cancer	Unknown
111706207	170007390B1PD	Male	Unknown	UGI	Unknown
111705337	170007407BPD	Male	62	NSCLC	Ⅳ
111705420	170007412BPD	Male	62	NSCLC	Ⅳ
111703208	170007434BPD	Female	Unknown	NSCLC	Ⅳ
111706386	170007436BPD	Male	Unknown	NSCLC	Ⅳ
111708467	170007442BPD	Male	56	NSCLC	Unknown
11170660	170007443BPD	Male	62	NSCLC	Ⅳ
111708202	170007445BPD	Male	47	NSCLC	Ⅳ
111708266	170007447BPD	Male	50	NSCLC	Ⅳ
111706161	170007448Pe1SD	Male	Unknown	NSCLC	Ⅳ
111707471	170007451BPD	Male	67	NSCLC	Unknown
111708392	170007452BPD	Male	59	NSCLC	Ⅳ
111705294	170007455BPD	Female	56	NSCLC	Ⅳ
111706112	170007460BPD	Female	Unknown	NSCLC	Ⅳ
11170614	170007461BPD	Male	Unknown	Head and neck	Unknown
111705321	170007462BPD	Male	Unknown	HUK lung cancer	Ⅳ
111705277	170007463BPD	Male	45	NSCLC	Ⅳ
111705295	170007466BPD	Female	61	NSCLC	Unknown
11170645	170007468BPD	Male	64	NSCLC	Ⅳ
111706424	170007469BPD	Male	40	Biliray	Unknown
111706317	170007471BPD	Female	59	NSCLC	Ⅳ
111705349	170007472BPD	Female	30	NSCLC	Ⅰ-Ⅲ
11170637	170007475BPD	Male	24	Colorectal	Unknown
111703310	170007477BPD	Male	53	NSCLC	Ⅳ
111705388	170007482BPD	Female	31	NSCLC	Ⅳ
111706390	170007483BPD	Female	34	NSCLC	Ⅳ
11170758	170007484BPD	Male	46	NSCLC	Ⅳ
11170765	170007485BPD	Female	62	NSCLC	Ⅳ
111706390	170007486Pe2PeCD	Female	34	NSCLC	Ⅳ
111707318	170007488BPD	Female	65	HUK lung cancer	Ⅳ
111707404	170007492BPD	Male	68	SCLC	Ⅳ
11170386	170007493B1PD	Male	52	NSCLC	Ⅳ
11170757	170007494BPD	Female	60	NSCLC	Ⅳ
111707195	170007496BPD	Male	69	NSCLC	Unknown
111707309	170007497BPD	Male	58	NSCLC	Ⅳ
111707326	170007499BPD	Female	Unknown	NSCLC	Ⅳ
111603111	170007501B1PD	Male	58	NSCLC	Ⅳ
111707415	170007502BPD	Male	Unknown	Soft-tissue	Ⅳ
111611166	170007504B1PD	Male	Unknown	Colorectal	Ⅳ
11161211	170007515BPD	Female	Unknown	NSCLC	Ⅳ
11170276	170007516TD	Male	45	NSCLC	Ⅳ
11170676	170007517BPD	Female	47	Colorectal	Unknown
111610164	170007523BPD	Female	Unknown	UGI	Ⅳ
111705415	170007527BPD	Female	Unknown	Ovary	Ⅳ
11170626	170007529PeSD	Female	Unknown	HUK lung cancer	Unknown
11170763	170007537BPD	Male	Unknown	HUK lung cancer	Ⅳ
111707132	170007538BPD	Female	Unknown	HUK lung cancer	Unknown
111707146	170007539BPD	Male	56	NSCLC	Ⅳ
111706482	170007540BPD	Female	51	NSCLC	Ⅳ
111706483	170007542BPD	Female	48	NSCLC	Ⅳ
111706334	170007545BPD	Female	68	NSCLC	Ⅳ
111706294	170007546BPD	Male	Unknown	NSCLC	Unknown
11170794	170007548BPD	Male	50	NSCLC	Ⅳ
111706472	170007550BPD	Male	57	NSCLC	Ⅳ
111710161	170007564BPD	Female	60	NSCLC	Ⅳ
111710159	170007565BPD	Female	51	Colorectal	Ⅳ
11170220	170007573BPD	Female	44	Breast	Ⅳ
111705410	170007576BPD	Female	Unknown	Other	Unknown
111704198	170007579BPD	Female	Unknown	Breast	Unknown
11170434	170007580BPD	Female	48	Breast	Ⅳ
111706440	170007582BPD	Female	70	HUK lung cancer	Unknown
111705312	170007589BPD	Male	Unknown	HUK lung cancer	Unknown
111705113	170007595BPD	Female	52	Breast	Ⅳ
111706405	170007596BPD	Male	55	NSCLC	Unknown
111706441	170007597BPD	Female	50	HUK lung cancer	Unknown
111706471	170007598BPD	Female	34	Breast	Ⅳ
111707304	170007600BPD	Female	45	NSCLC	Ⅳ
111707333	170007602B1PD	Male	Unknown	GIST	Unknown
11170714	170007603B1PD	Female	65	Colorectal	Unknown
1117084	170007604BPD	Male	Unknown	UGI	Unknown
111706385	170007606BPD	Female	Unknown	HCC	Unknown
111705329	170007607BPD	Female	38	Breast	Ⅳ
111706152	170007610BPD	Male	45	NSCLC	Ⅳ
111706285	170007614BPD	Female	48	Breast	Ⅳ
111705145	170007616BPD	Female	Unknown	Ovary	Unknown
111706378	170007621B1PD	Female	33	Soft-tissue	Unknown
11170650	170007623BPD	Female	Unknown	Colorectal	Ⅰ-Ⅲ
111706296	170007629BPD	Male	63	NSCLC	Ⅳ
111706116	170007657B1PD	Female	64	Colorectal	Ⅰ-Ⅲ
111707423	170007661BPD	Male	Unknown	GIST	Ⅳ
111707214	170007665B1PD	Female	55	Colorectal	Unknown
111707212	170007666B1PD	Male	51	Colorectal	Unknown
11170727	170007669B1PD	Male	59	Colorectal	Unknown
111706328	170007674BPD	Female	84	Colorectal	Unknown
111706306	170007676B1PD	Female	52	Colorectal	Unknown
111706119	170007682B1PD	Male	49	Colorectal	Unknown
111704381	170007687BPD	Female	Unknown	Cervical	Ⅳ
111707298	170007689BPD	Female	Unknown	HUK lung cancer	Unknown
111706466	170007696BPD	Female	Unknown	HUK lung cancer	Unknown
111706396	170007698B1PD	Male	48	Colorectal	Unknown
1117075	170007699BPD	Female	62	NSCLC	Ⅳ
111706453	170007700BPD	Male	35	NSCLC	Ⅳ
111705315	170007701BPD	Female	45	NSCLC	Ⅳ
11170826	170007703B1PD	Female	Unknown	Colorectal	Ⅳ
111708197	170007704B1PD	Male	53	NSCLC	Unknown
111708279	170007706BPD	Male	Unknown	HUK lung cancer	Unknown
111708504	170007708BPDR1	Male	66	NSCLC	Ⅳ
111708332	170007710BPD	Male	58	Unknown Primary	Unknown
111702254	170007712BPD	Female	54	NSCLC	Unknown
111708327	170007714BPD	Male	51	NSCLC	Ⅳ
11170990	170007715BPD	Female	47	NSCLC	Ⅳ
111708398	170007716BPD	Female	26	Breast	Ⅳ
11170726	170007717BPD	Female	36	Breast	Ⅳ
111703273	170007721BPD	Female	31	Breast	Ⅳ
111708300	170007722BPD	Female	64	HUK lung cancer	Ⅳ
111708565	170007725Pe1PD	Male	65	HUK lung cancer	Ⅳ
111708393	170007726B1PD	Female	35	Colorectal	Unknown
111708439	170007727BPD	Male	68	NSCLC	Ⅳ
111708372	170007728Pe1SD	Female	Unknown	HUK lung cancer	Unknown
111706260	170007731BPD	Female	41	Breast	Ⅳ
111707388	170007733B1PD	Male	Unknown	Colorectal	Ⅳ
111707213	170007734B1PD	Male	71	Colorectal	Unknown
111707210	170007735B1PD	Female	68	Colorectal	Unknown
111707385	170007736BPD	Female	63	Colorectal	Ⅳ
11160618	170007739BPD	Female	48	NSCLC	Ⅳ
11170881	170007740BPD	Female	Unknown	HCC	Unknown
111708352	170007741B1PD	Female	60	Breast	Ⅳ
111707501	170007742BPD	Male	Unknown	HCC	Unknown
111707446	170007743BPD	Male	57	Colorectal	Ⅰ-Ⅲ
111707535	170007744BPD	Female	62	UGI	Unknown
111707403	170007746BPD	Male	54	Bladder	Unknown
111707467	170007750BPD	Male	53	Unknown Primary	Ⅰ-Ⅲ
111707356	170007751B1PD	Female	64	Colorectal	Unknown
111707241	170007757B1PD	Female	68	Colorectal	Unknown
111707512	170007758B1PD	Female	Unknown	Colorectal	Unknown
111707396	170007760BPD	Female	46	GIST	Unknown
111707387	170007761BPD	Female	48	Ovary	Ⅳ
111707611	170007764BPD	Male	65	Unknown Primary	Unknown
111708354	170007766B1PD	Female	Unknown	HCC	Unknown
111707472	170007767BPD	Female	34	Colorectal	Ⅳ
111707384	170007770Pe1PD	Female	64	NSCLC	Ⅳ
111707429	170007771BPD	Male	Unknown	HUK lung cancer	Unknown
111707358	170007772B1PD	Female	63	Colorectal	Unknown
111707355	170007776B1PD	Female	73	Colorectal	Ⅳ
111707383	170007777BPD	Male	51	NSCLC	Unknown
111707522	170007779B1PD	Female	51	Colorectal	Unknown
111711391	170007788BPD	Female	79	Colorectal	Unknown
111711763	170007789BPD	Male	40	Colorectal	Unknown
111711730	170007792BPD	Female	40	Breast	Unknown
111706359	170007793BPD	Male	47	Pancreatic	Ⅳ
111705440	170007794BPD	Female	62	Colorectal	Ⅳ
111705159	170007796BPD	Male	75	NSCLC	Ⅳ
11170586	170007797BPD	Male	73	Colorectal	Ⅰ-Ⅲ
111706253	170007799BPD	Male	55	Pancreatic	Ⅳ
111704167	170007800BPD	Female	53	Colorectal	Ⅰ-Ⅲ
111708390	170007827BPD	Male	22	Thymic	Ⅳ
111709366	170007885BPD	Male	79	UGI	Unknown
111709117	170007887BPD	Male	64	NSCLC	Ⅳ
111708442	170007889BPD	Male	51	Colorectal	Ⅳ
11170872	170007891BPD	Male	Unknown	HUK lung cancer	Ⅳ
111707591	170007892BPD	Female	69	HUK lung cancer	Ⅳ
11170759	170007895BPD	Male	61	Biliray	Unknown
111706256	170007896BPD	Male	60	UGI	Ⅳ
111706199	170007897BPD	Male	65	HUK lung cancer	Ⅳ
11170631	170007899BPD	Male	62	NSCLC	Unknown
111708561	170007908BPDR1	Female	74	NSCLC	Ⅰ-Ⅲ
111708459	170007909BPD	Male	48	UGI	Unknown
111708438	170007910BPD	Female	58	NSCLC	Ⅳ
111708229	170007911BPD	Female	67	NSCLC	Ⅰ-Ⅲ
111707551	170007913BPD	Male	Unknown	NSCLC	Unknown
111706304	170007916BPD	Male	39	Soft-tissue	Ⅳ
111706212	170007917BPD	Male	63	HUK lung cancer	Unknown
111706128	170007918BPD	Male	59	Colorectal	Unknown
11170667	170007919BPD	Female	59	Colorectal	Unknown
111705444	170007920BPD	Male	61	NSCLC	Ⅳ
111705419	170007921BPD	Female	42	Unknown Primary	Ⅳ
111705380	170007945BPD	Male	54	NSCLC	Unknown
111705387	170007969BPD	Female	85	HUK lung cancer	Unknown
111708141	170007975B1PD	Female	Unknown	Ovary	Ⅳ
111708494	170007976BPD	Male	52	SCLC	Ⅰ-Ⅲ
11170928	170007982BPD	Female	Unknown	Renal	Unknown
111708140	170007985BPD	Male	Unknown	Colorectal	Ⅳ
11170746	170007988BPD	Female	70	NSCLC	Ⅰ-Ⅲ
111706169	170007995BPD	Male	73	Bladder	Ⅳ
11170665	170007999BPD	Female	38	Breast	Ⅰ-Ⅲ
11170629	170008003BPD	Female	68	NSCLC	Ⅳ
11170671	170008004BPD	Female	61	SCLC	Ⅳ
111705431	170008005BPD	Male	48	Thymic	Ⅳ
111705377	170008006BPD	Male	59	HUK lung cancer	Ⅳ
111608105	170008009BPD	Male	52	NSCLC	Unknown
111705426	170008014BPD	Female	Unknown	HUK lung cancer	Unknown
11170638	170008016BPD	Male	Unknown	HUK lung cancer	Unknown
11170638	170008017HcSD	Male	Unknown	HUK lung cancer	Unknown
11170583	170008019BPD	Female	46	Colorectal	Ⅳ
111706181	170008021BPD	Female	50	Colorectal	Ⅳ
111611112	170008022BPD	Female	Unknown	NSCLC	Unknown
111706312	170008026BPD	Female	71	NSCLC	Ⅳ
111706288	170008027BPD	Female	Unknown	HUK lung cancer	Unknown
11170740	170008032BPD	Female	49	Colorectal	Unknown
111706418	170008038BPD	Female	63	Colorectal	Ⅳ
111710380	170008043BPD	Male	66	NSCLC	Ⅳ
111711132	170008044BPD	Female	50	Breast	Ⅰ-Ⅲ
111711162	170008045BPD	Female	Unknown	HUK lung cancer	Ⅳ
11170773	170008048BPD	Female	49	NSCLC	Unknown
11170790	170008049BPD	Male	Unknown	HUK lung cancer	Ⅳ
111707185	170008050BPD	Male	Unknown	Unknown Primary	Unknown
111707288	170008053BPD	Female	Unknown	HUK lung cancer	Unknown
111707336	170008055BPD	Female	49	NSCLC	Ⅳ
111707419	170008057BPD	Male	55	Colorectal	Unknown
111708104	170008062BPD	Female	Unknown	HUK lung cancer	Unknown
1117054	170008064BPD	Male	67	Colorectal	Ⅳ
111706187	170008066BPD	Female	79	NSCLC	Ⅳ
11170638	170008067PeSD	Male	Unknown	HUK lung cancer	Unknown
11161021	170008068BPD	Male	64	Colorectal	Ⅳ
111706165	170008069BPD	Male	77	NSCLC	Unknown
111703447	170008071BPD	Male	70	NSCLC	Ⅳ
111706291	170008074BPD	Female	56	Pancreatic	Ⅳ
111706312	170008076Pe1PeSD	Female	71	NSCLC	Ⅳ
111706421	170008079BPD	Female	62	NSCLC	Ⅳ
11170716	170008080BPD	Male	65	UGI	Ⅳ
1117076	170008081Pe1PeSD	Male	50	HUK lung cancer	Ⅳ
11170745	170008083BPD	Female	40	NSCLC	Ⅳ
11170729	170008084BPD	Male	45	NSCLC	Ⅰ-Ⅲ
111708302	170008089Pe1SD	Male	Unknown	HUK lung cancer	Unknown
111708413	170008090BPD	Male	57	NSCLC	Ⅳ
111709119	170008091BPD	Female	Unknown	HUK lung cancer	Unknown
111711150	170008095BPD	Female	Unknown	Breast	Ⅳ
11170776	170008097BPD	Male	52	HUK lung cancer	Ⅳ
111707302	170008104BPD	Male	Unknown	NSCLC	Ⅳ
111707345	170008106BPD	Female	38	NSCLC	Ⅰ-Ⅲ
111708102	170008110BPD	Male	Unknown	HUK lung cancer	Unknown
11161021	170008111BPD	Male	64	Colorectal	Ⅳ
11170674	170008113BPD	Female	Unknown	HUK lung cancer	Unknown
11170679	170008114BPD	Female	48	Breast	Ⅳ
11170699	170008116BPD	Male	Unknown	NSCLC	Unknown
111706195	170008117BPD	Female	59	NSCLC	Ⅰ-Ⅲ
111706240	170008118BPD	Male	63	NSCLC	Ⅳ
111706194	170008121BPD	Male	88	Unknown Primary	Unknown
111706301	170008122BPD	Female	65	NSCLC	Ⅳ
111706342	170008123BPD	Male	Unknown	Unknown Primary	Unknown
111706399	170008126Pe1PeCD	Male	66	NSCLC	Ⅳ
111706399	170008127BPD	Male	66	NSCLC	Ⅳ
111706430	170008128BPD	Female	60	NSCLC	Unknown
111708474	170008136BPD	Male	56	NSCLC	Unknown
111709350	170008140B1PD	Female	59	NSCLC	Unknown
11170252	170008141BPD	Male	48	NSCLC	Ⅳ
111709306	170008142BPD	Male	86	HUK lung cancer	Ⅳ
111802126	170008156BPD	Male	57	Unknown Primary	Ⅳ
111803262	170008158BPD	Male	62	UGI	Ⅳ
111706463	170008163BPD	Male	Unknown	HUK lung cancer	Unknown
11170789	170008164BPD	Female	Unknown	HUK lung cancer	Unknown
111707115	170008165BPD	Female	57	Colorectal	Ⅳ
111707246	170008166BPD	Male	62	Colorectal	Unknown
111707278	170008168BPD	Female	57	NSCLC	Unknown
111707312	170008169BPD	Male	46	NSCLC	Ⅳ
111703397	170008173BPD	Female	29	Colorectal	Ⅳ
11170788	170008175BPD	Male	Unknown	HUK lung cancer	Unknown
111706181	170008178BPD	Female	50	Colorectal	Ⅳ
111707296	170008179BPD	Male	68	Colorectal	Ⅳ
111702267	170008180BPD	Female	46	NSCLC	Ⅳ
111707525	170008181BPD	Male	63	UGI	Unknown
11170742	170008198BPD	Male	19	Head and neck	Ⅳ
111703236	170008213BPD	Male	55	NSCLC	Ⅳ
111612327	170008228BPD	Female	55	NSCLC	Ⅳ
111802130	170008262BPD	Female	70	NSCLC	Ⅳ
1118034	170008263BPD	Female	Unknown	NSCLC	Ⅳ
111801425	170008265BPD	Female	48	Breast	Ⅳ
111801476	170008266BPD	Female	52	Breast	Ⅳ
111801255	170008269BPD	Female	58	Renal	Ⅳ
111712549	170008271BPD	Female	62	Ovary	Ⅰ-Ⅲ
111712608	170008272BPD	Male	73	NSCLC	Unknown
111706474	170008273BPD	Female	57	NSCLC	Unknown
111705297	170008276As1AsCD	Female	Unknown	Pancreatic	Ⅳ
111610145	170008277BPD	Female	54	Unknown Primary	Ⅳ
111706446	170008278BPD	Female	66	NSCLC	Ⅳ
111701202	170008279BPD	Female	Unknown	Thymic	Unknown
111702130	170008280B1PD	Male	63	NSCLC	Ⅳ
111704297	170008281BPD	Male	70	HUK lung cancer	Ⅳ
111706394	170008282BPD	Female	48	HUK lung cancer	Ⅳ
111704248	170008283BPD	Female	44	Breast	Ⅳ
111706364	170008284B1PD	Female	64	Breast	Ⅳ
111703179	170008285BPD	Female	50	NSCLC	Ⅳ
111706297	170008286Pe1PeCD	Male	87	NSCLC	Ⅳ
111706329	170008299BPD	Female	Unknown	NSCLC	Ⅰ-Ⅲ
111706258	170008300BPD	Male	64	NSCLC	Ⅰ-Ⅲ
111706315	170008303BPD	Female	39	NSCLC	Unknown
11170728	170008309BPD	Female	52	NSCLC	Unknown
11170719	170008310BPD	Female	62	Breast	Ⅳ
111706458	170008311As1AsSD	Female	45	NSCLC	Unknown
111706455	170008312BPDR1	Female	30	NSCLC	Unknown
111706457	170008313B1PD	Female	76	NSCLC	Unknown
111706438	170008317B1PD	Female	58	NSCLC	Unknown
11170710	170008319F1D	Female	76	Colorectal	Ⅳ
11160628	170008321BPD	Male	Unknown	Pancreatic	Ⅳ
111706343	170008322BPD	Male	56	HUK lung cancer	Unknown
111706197	170008329BPD	Female	49	NSCLC	Ⅳ
111706164	170008331BPD	Male	52	NSCLC	Ⅳ
111706103	170008333BPD	Female	67	NSCLC	Unknown
11170616	170008335BPD	Female	51	NSCLC	Unknown
111705446	170008336BPD	Female	53	NSCLC	Unknown
11170697	170008338BPD	Male	Unknown	NSCLC	Unknown
111706157	170008339BPD	Female	38	Breast	Ⅳ
111705222	170008340BPD	Male	Unknown	NSCLC	Unknown
111706360	170008341BPD	Female	55	Uterine	Ⅳ
111706429	170008342BPD	Female	48	HUK lung cancer	Ⅳ
111705124	170008343BPD	Female	52	Breast	Ⅳ
111611161	170008344BPD	Female	Unknown	HUK lung cancer	Unknown
111704102	170008345BPD	Female	49	Breast	Ⅳ
11170738	170008346BPD	Female	48	NSCLC	Ⅳ
111707155	170008347BPD	Female	42	Breast	Ⅳ
111707414	170008349BPD	Male	61	Unknown Primary	Ⅳ
111707230	170008350BPD	Female	59	NSCLC	Ⅳ
11170346	170008352BPD	Female	Unknown	Breast	Ⅳ
111705396	170008354BPD	Female	50	Breast	Ⅳ
11170885	170008356BPD	Female	50	Breast	Ⅳ
11170886	170008358BPD	Female	59	Breast	Unknown
111708125	170008359BPD	Female	Unknown	Breast	Ⅳ
111708186	170008360BPD	Female	36	Breast	Ⅳ
111708187	170008361BPD	Female	Unknown	Breast	Unknown
111708493	170008362BPD	Female	50	Breast	Unknown
111708515	170008363B1PD	Female	39	Breast	Ⅳ
11170125	170008364BPDR1	Female	44	Breast	Ⅳ
11170937	170008365BPDR1	Female	39	Breast	Ⅳ
11170938	170008366BPD	Female	49	Breast	Ⅳ
111704225	170008367BPD	Female	65	Breast	Ⅳ
111709222	170008368BPD	Female	43	Breast	Ⅳ
111709448	170008369BPD	Female	45	NSCLC	Unknown
111709506	170008370BPD	Female	53	NSCLC	Unknown
11170125	170008371BPD	Female	44	Breast	Ⅳ
11170346	170008372BPD	Female	38	Breast	Ⅳ
11171088	170008373BPD	Female	34	Breast	Ⅳ
111710150	170008374BPD	Female	49	Breast	Ⅳ
111710149	170008375B1PD	Female	40	Breast	Ⅳ
111708123	170008376BPD	Female	32	Unknown Primary	Ⅳ
111801600	170008377BPD	Female	57	Ovary	Ⅳ
111801662	170008391BPD	Female	Unknown	NSCLC	Ⅳ
11170835	170008392BPD	Female	58	Breast	Ⅳ
11180221	170008394BPD	Female	71	Unknown Primary	Unknown
1118026	170008395BPD	Female	46	Breast	Ⅳ
111801607	170008397BPD	Male	50	NSCLC	Ⅳ
111707370	170008399B1PD	Male	61	Colorectal	Ⅰ-Ⅲ
111707334	170008406BPD	Male	Unknown	HCC	Ⅳ
111707138	170008408B1PD	Female	35	Colorectal	Ⅰ-Ⅲ
11170797	170008411BPD	Male	Unknown	Thyroid	Unknown
111706401	170008414BPD	Male	68	NSCLC	Unknown
111706308	170008419BPD	Male	53	NSCLC	Ⅰ-Ⅲ
111706310	170008420BPD	Male	61	NSCLC	Unknown
111706202	170008427B1PD	Female	46	Ovary	Ⅳ
111707431	170008429BPD	Male	81	NSCLC	Unknown
111707460	170008430BPD	Female	61	Colorectal	Unknown
111707483	170008431BPD	Male	62	NSCLC	Ⅰ-Ⅲ
11170453	170008432BPD	Male	57	NSCLC	Unknown
111707440	170008437BPD	Female	47	NSCLC	Ⅳ
1117063	170008438BPD	Male	Unknown	NSCLC	Ⅳ
11170254	170008439BPD	Female	61	Breast	Ⅳ
11170634	170008440BPD	Male	74	Pancreatic	Unknown
111704273	170008441BPD	Male	70	UGI	Ⅳ
111706162	170008442B1PD	Male	Unknown	HUK lung cancer	Unknown
111704327	170008443BPD	Female	61	Ovary	Ⅳ
11170242	170008444B1PD	Male	37	NSCLC	Ⅳ
111705259	170008445BPD	Female	43	NSCLC	Ⅳ
111705112	170008446BPD	Female	50	Breast	Ⅳ
111706389	170008447B1PD	Male	79	Pancreatic	Ⅳ
11160947	170008448BPD	Male	51	UGI	Ⅳ
111610145	170008450Hc1HcCD	Female	54	Unknown Primary	Ⅳ
111704273	170008451B2PD	Male	70	UGI	Ⅳ
111707144	170008452BPD	Female	76	Colorectal	Ⅳ
111707257	170008453B1PD	Male	Unknown	Colorectal	Unknown
111707342	170008454BPD	Male	58	NSCLC	Ⅳ
111707439	170008455B1PD	Male	Unknown	Biliray	Unknown
111707560	170008457B1PD	Female	41	Cervical	Ⅳ
11170870	170008459B1PD	Female	52	NSCLC	Ⅳ
111708121	170008463B1PD	Female	Unknown	Ovary	Ⅳ
111702290	170008464B1PD	Male	49	NSCLC	Ⅳ
111708230	170008465B1PD	Male	47	Other	Unknown
111708263	170008466BPD	Male	60	NSCLC	Ⅳ
111708334	170008467BPD	Male	53	NSCLC	Unknown
111708333	170008468BPD	Female	69	HUK lung cancer	Ⅳ
111708417	170008469B1PD	Male	65	UGI	Unknown
111703179	170008471B1PD	Female	50	NSCLC	Ⅳ
111707285	170008482BPD	Male	43	Colorectal	Ⅰ-Ⅲ
111708124	170008484BPD	Female	Unknown	Other	Unknown
111708163	170008485B1PD	Male	56	UGI	Ⅳ
11170935	170008491BPDR1	Male	66	Bladder	Unknown
111709120	170008493BPD	Female	28	Other	Unknown
111710126	170008495BPD	Female	37	UGI	Ⅳ
111710321	170008496BPDR3	Female	48	GIST	Ⅳ
111710337	170008497BPD	Female	57	Biliray	Ⅳ
111710537	170008498BPD	Female	56	Breast	Ⅳ
11171138	170008499BPD	Female	41	Breast	Ⅳ
111711184	170008501BPD	Female	53	Breast	Ⅳ
111711221	170008502BPD	Female	31	Breast	Ⅳ
111711777	170008509BPD	Male	58	NSCLC	Ⅳ
111803419	170008523BPD	Male	54	UGI	Ⅳ
111802118	170008527BPD	Female	30	Breast	Ⅳ
111706465	170008530B1PD	Male	64	NSCLC	Ⅰ-Ⅲ
11170783	170008532BPD	Male	52	NSCLC	Unknown
111706351	170008588BPD	Female	64	NSCLC	Ⅳ
111706353	170008591BPD	Male	53	NSCLC	Unknown
111706461	170008593BPD	Female	39	NSCLC	Ⅳ
111706461	170008594Pe1PeCD	Female	39	NSCLC	Ⅳ
111706462	170008596BPD	Male	56	NSCLC	Ⅰ-Ⅲ
111706459	170008597BPD	Female	51	NSCLC	Ⅳ
111706247	170008599BPD	Male	Unknown	HUK lung cancer	Unknown
111706379	170008601BPD	Male	Unknown	HUK lung cancer	Unknown
111706350	170008607TD	Male	59	NSCLC	Unknown
111706279	170008610BPD	Male	28	NSCLC	Ⅳ
111702168	170008611BPD	Male	59	NSCLC	Unknown
111706254	170008613BPD	Male	58	NSCLC	Unknown
111706255	170008614BPD	Male	60	NSCLC	Ⅳ
111706204	170008617BPD	Female	59	NSCLC	Unknown
11170652	170008620BPD	Female	60	NSCLC	Unknown
1117062	170008626BPD	Male	61	NSCLC	Unknown
111706355	170008628BPD	Male	58	Other	Unknown
111703266	170008650BPD	Female	45	NSCLC	Ⅳ
11170733	170008652BPD	Female	Unknown	HUK lung cancer	Unknown
111707470	170008656BPD	Male	70	Colorectal	Ⅳ
111707457	170008657BPD	Male	65	NSCLC	Ⅳ
111708559	170008660BPD	Female	61	NSCLC	Ⅳ
111703123	170008662BPD	Male	48	HUK lung cancer	Unknown
111705165	170008663BPD	Male	60	NSCLC	Unknown
111709363	170008664BPD	Female	Unknown	NSCLC	Ⅳ
11170262	170008667BPD	Male	43	HUK lung cancer	Unknown
111704238	170008688BPD	Male	47	Head and neck	Ⅳ
11170235	170008691BPD	Male	74	NSCLC	Ⅰ-Ⅲ
111711838	170008693BPD	Male	78	NSCLC	Ⅳ
111711765	170008697BPD	Female	54	Breast	Ⅳ
111711726	170008698BPD	Female	Unknown	HCC	Unknown
111711720	170008701BPD	Male	64	Unknown Primary	Ⅳ
111711591	170008704BPD	Female	48	Colorectal	Ⅳ
111711506	170008709BPD	Female	67	UGI	Ⅰ-Ⅲ
111711462	170008712BPD	Male	39	NSCLC	Ⅳ
111711460	170008713BPD	Male	67	NSCLC	Unknown
111706284	170008739BPD	Female	68	NSCLC	Ⅳ
11170724	170008744B1PD	Female	47	Colorectal	Ⅰ-Ⅲ
111707249	170008746BPD	Male	63	NSCLC	Ⅳ
111707346	170008749B1PD	Female	56	Colorectal	Unknown
111707390	170008752BPD	Male	58	NSCLC	Ⅳ
111706284	170008754BPD	Female	68	NSCLC	Ⅳ
111706211	170008760BPD	Male	65	NSCLC	Unknown
111706222	170008763Pe1PeSD	Male	Unknown	HUK lung cancer	Unknown
111706224	170008764BPD	Female	51	NSCLC	Ⅳ
111706260	170008766BPD	Female	Unknown	Breast	Ⅳ
111706324	170008769BPD	Female	45	Breast	Ⅳ
111706325	170008770B2PD	Female	49	Unknown Primary	Ⅳ
111706363	170008771Pe3PeSD	Female	45	NSCLC	Ⅳ
11170726	170008772BPD	Female	36	Breast	Ⅳ
111707197	170008774BPD	Female	Unknown	NSCLC	Unknown
111707250	170008776BPD	Male	Unknown	NSCLC	Ⅳ
111707352	170008780BPD	Female	35	Breast	Ⅳ
111707353	170008782BPD	Female	Unknown	Breast	Ⅳ
111707378	170008787BPD	Female	80	NSCLC	Unknown
111707165	170008789BPD	Female	79	Other	Unknown
111707198	170008791BPD	Female	46	Breast	Ⅳ
111706106	170008808BPD	Female	59	Unknown Primary	Unknown
111704170	170008811B1PD	Male	59	Other	Ⅳ
111706371	170008812BPD	Male	71	HUK lung cancer	Unknown
111707469	170008833BPD	Male	Unknown	Other	Unknown
111706102	170008847BPD	Female	55	Breast	Ⅳ
111706398	170008851BPD	Female	48	NSCLC	Ⅰ-Ⅲ
11170376	170008852B1PD	Female	51	Breast	Ⅰ-Ⅲ
111702222	170008855Pe1PeSD	Male	Unknown	HUK lung cancer	Unknown
111706166	170008858B1PD	Female	33	Colorectal	Unknown
111706214	170008859B1PD	Female	65	Colorectal	Ⅰ-Ⅲ
111706213	170008860B1PD	Female	64	Colorectal	Unknown
11170675	170008868B1PD	Female	65	Colorectal	Unknown
111706269	170008870BPD	Female	65	NSCLC	Ⅳ
111706275	170008871BPD	Male	41	NSCLC	Ⅳ
111706208	170008873B1PD	Male	43	Colorectal	Ⅰ-Ⅲ
111706326	170008876BPD	Female	61	Thymic	Ⅳ
11170154	170008877BPD	Male	66	Prostate	Ⅳ
111706216	170008919BPD	Female	36	Thyroid	Unknown
111706215	170008920BPD	Male	Unknown	Soft-tissue	Unknown
111703364	170008921BPD	Male	52	HUK lung cancer	Unknown
111706439	170008922BPD	Female	51	NSCLC	Ⅳ
111706460	170008924B1PD	Female	59	HUK lung cancer	Unknown
11170715	170008925BPD	Female	67	Ovary	Ⅳ
111707131	170008926BPD	Female	47	NSCLC	Unknown
111612173	170008927BPD	Female	Unknown	Colorectal	Unknown
11170151	170008928BPD	Female	43	Colorectal	Ⅳ
111706293	170008929BPD	Female	53	Unknown Primary	Ⅰ-Ⅲ
111705308	170008930BPD	Female	Unknown	Colorectal	Ⅳ
11170771	170008931BPD	Female	59	UGI	Ⅳ
11170337	170008932BPD	Male	57	Colorectal	Ⅳ
11170798	170008934BPD	Male	Unknown	HUK lung cancer	Unknown
111707190	170008935BPD	Male	63	HCC	Ⅳ
111712121	170008938BPD	Female	34	Colorectal	Ⅳ
111712659	170008943BPD	Female	61	Colorectal	Unknown
111708506	170008944BPD	Male	69	Colorectal	Unknown
111706229	170008948B1PD	Male	33	Melanoma	Unknown
111706223	170008949BPD	Male	53	UGI	Ⅰ-Ⅲ
111706316	170008952B1PD	Male	47	UGI	Ⅳ
111706323	170008953BPD	Female	Unknown	Head and neck	Unknown
111707194	170008961BPD	Male	48	Colorectal	Unknown
111707235	170008962BPD	Female	Unknown	HUK lung cancer	Unknown
111707292	170008966B1PD	Male	Unknown	Other	Unknown
111707373	170008967BPD	Female	Unknown	NSCLC	Unknown
111708497	170009043BPD	Female	56	NSCLC	Ⅳ
111701160	170009045BPD	Male	64	NSCLC	Ⅳ
111711749	170009069BPD	Female	Unknown	HUK lung cancer	Unknown
111711746	170009071BPD	Female	65	NSCLC	Ⅳ
111706357	170009073BPD	Female	Unknown	Other	Ⅳ
11180353	170009119BPD	Male	60	UGI	Ⅳ
111708113	170009168BPD	Female	53	Breast	Ⅳ
111707119	170009174B1PD	Male	57	NSCLC	Ⅳ
111707208	170009175BPD	Female	59	HUK lung cancer	Ⅳ
111707189	170009176BPD	Female	58	NSCLC	Ⅳ
111707201	170009179BPD	Male	70	Biliray	Ⅳ
111708466	170009181BPD	Male	52	HUK lung cancer	Ⅳ
11170298	170009198TD	Female	Unknown	Breast	Unknown
11170298	170009199BPD	Female	Unknown	Breast	Unknown
111709405	170009200BPD	Female	Unknown	Breast	Ⅳ
111708389	170009201BPD	Female	53	Breast	Ⅳ
111708271	170009205BPD	Female	66	Breast	Unknown
111708204	170009206BPD	Female	44	Breast	Ⅳ
111708175	170009207BPD	Male	70	NSCLC	Ⅳ
111705278	170009208B1PD	Female	29	Breast	Ⅳ
111707561	170009210BPD	Female	46	Breast	Ⅳ
111707171	170009215BPD	Male	Unknown	NSCLC	Ⅳ
111707111	170009219BPD	Female	72	Pancreatic	Ⅳ
11160968	170009220BPD	Female	39	NSCLC	Ⅳ
111706356	170009227BPD	Female	51	NSCLC	Unknown
111706281	170009234B1PD	Female	Unknown	Colorectal	Unknown
111706286	170009236BPD	Male	Unknown	Other	Ⅳ
111706361	170009237BPD	Male	Unknown	NSCLC	Unknown
111706370	170009238B1PD	Male	66	NSCLC	Ⅰ-Ⅲ
111706380	170009239BPD	Female	Unknown	Colorectal	Ⅳ
111706407	170009241BPD	Male	Unknown	NSCLC	Unknown
111706412	170009250B2PD	Female	Unknown	NSCLC	Unknown
1117073	170009256BPD	Female	Unknown	Other	Unknown
11170777	170009258B1PD	Male	Unknown	HCC	Unknown
111707126	170009261Pe1PeCD	Male	Unknown	NSCLC	Unknown
111707148	170009262BPD	Female	Unknown	NSCLC	Ⅳ
111707149	170009263B2PD	Female	Unknown	Other	Unknown
111707150	170009265BPD	Male	Unknown	Colorectal	Ⅳ
111707162	170009266BPD	Male	Unknown	Other	Unknown
111707160	170009267BPD	Female	Unknown	NSCLC	Unknown
111707193	170009268BPD	Male	Unknown	Other	Unknown
111707186	170009269BPD	Male	Unknown	Colorectal	Unknown
111707227	170009270BPD	Male	Unknown	Pancreatic	Unknown
111707256	170009271BPD	Male	Unknown	HCC	Unknown
111707273	170009272B1PD	Male	Unknown	NSCLC	Unknown
111707287	170009273BPD	Unknown	Unknown	Colorectal	Ⅳ
111707329	170009277BPD	Male	Unknown	HUK lung cancer	Unknown
111707343	170009279BPD	Male	Unknown	HUK lung cancer	Unknown
111702112	170009280BPD	Male	58	NSCLC	Ⅳ
111707192	170009281BPD	Male	58	Soft-tissue	Ⅳ
111707455	170009287BPD	Male	Unknown	NSCLC	Unknown
111707458	170009288B1PD	Female	Unknown	NSCLC	Unknown
111707482	170009289BPD	Male	Unknown	UGI	Unknown
111707508	170009290BPD	Female	Unknown	NSCLC	Unknown
111707528	170009292BPD	Unknown	Unknown	NSCLC	Unknown
111707536	170009293BPD	Male	Unknown	HUK lung cancer	Unknown
111707568	170009296BPD	Male	Unknown	NSCLC	Unknown
111707573	170009297BPD	Male	Unknown	NSCLC	Unknown
111706146	170009311BPD	Female	54	NSCLC	Unknown
11170697	170009313BPD	Male	55	NSCLC	Unknown
111708405	170009320BPD	Female	41	Breast	Ⅳ
111706157	170009321BPD	Female	38	Breast	Ⅳ
111708273	170009323BPD	Female	72	NSCLC	Unknown
1116124	170009326BPD	Male	67	NSCLC	Unknown
111704275	170009327PD	Female	56	Colorectal	Ⅳ
11160933	170009329BPD	Male	63	NSCLC	Ⅰ-Ⅲ
111708408	170009330BPD	Male	55	NSCLC	Ⅳ
111708450	170009331BPD	Female	60	Ovary	Unknown
111708447	170009333BPD	Female	Unknown	Thyroid	Unknown
111712189	170009344BPD	Female	78	NSCLC	Ⅳ
111712242	170009346BPD	Female	61	Uterine	Unknown
111712163	170009347BPD	Male	49	NSCLC	Ⅳ
111712164	170009348BPD	Female	51	Uterine	Ⅳ
111712140	170009351BPD	Male	35	HUK lung cancer	Ⅳ
111712135	170009352BPD	Female	Unknown	Pancreatic	Ⅳ
111712111	170009353BPD	Female	65	Colorectal	Ⅳ
111712110	170009355BPD	Female	Unknown	Other	Unknown
111706421	170009358BPD	Female	62	NSCLC	Ⅳ
111711828	170009360BPD	Female	39	Breast	Ⅳ
111711790	170009365BPD	Male	Unknown	Colorectal	Ⅳ
111711768	170009367BPD	Female	36	UGI	Ⅳ
111708383	170009369BPD	Male	61	Colorectal	Ⅳ
111711624	170009371BPD	Male	64	HUK lung cancer	Unknown
11170750	170009372BPD	Male	55	NSCLC	Ⅳ
111711613	170009374BPD	Female	62	Unknown Primary	Ⅳ
111711583	170009376BPD	Male	66	UGI	Ⅳ
111711582	170009378BPD	Female	Unknown	HUK lung cancer	Unknown
111612187	170009382BPD	Male	60	Unknown Primary	Ⅳ
111711536	170009383BPD	Female	51	Unknown Primary	Ⅳ
111711518	170009384BPD	Female	71	HUK lung cancer	Unknown
111701125	170009387BPD	Male	73	NSCLC	Ⅳ
111711486	170009389BPD	Male	68	HUK lung cancer	Ⅳ
111711617	170009390BPD	Male	Unknown	Colorectal	Unknown
11171270	170009393BPD	Female	55	Breast	Ⅳ
111712274	170009394BPD	Female	Unknown	HUK lung cancer	Unknown
111711601	170009395BPD	Male	60	NSCLC	Ⅰ-Ⅲ
11170572	170009401BPD	Female	79	Unknown Primary	Ⅳ
111703349	170009403BPD	Male	51	NSCLC	Ⅳ
111711342	170009404BPD	Female	53	NSCLC	Ⅳ
111711345	170009406BPD	Male	60	HUK lung cancer	Unknown
111711341	170009408BPD	Male	Unknown	HUK lung cancer	Unknown
111711321	170009409BPD	Female	69	NSCLC	Unknown
111711314	170009412BPD	Male	70	NSCLC	Ⅰ-Ⅲ
111711355	170009414BPD	Male	72	NSCLC	Unknown
111711482	170009415BPD	Female	52	NSCLC	Unknown
111712418	170009419BPD	Male	50	NSCLC	Ⅳ
111711564	170009422BPD	Male	65	Colorectal	Ⅳ
111711254	170009423BPD	Female	50	NSCLC	Ⅳ
11160829	170009425BPD	Male	Unknown	HCC	Unknown
111711180	170009431BPD	Male	69	Other	Ⅳ
111711166	170009432BPD	Female	47	SCLC	Ⅳ
111711156	170009435BPD	Female	79	Colorectal	Unknown
111711142	170009438BPD	Male	82	NSCLC	Unknown
1117113	170009443BPD	Female	28	Colorectal	Unknown
111707137	170009445Pe1PeSD	Female	60	NSCLC	Ⅳ
111707161	170009446Pe1PeCD	Male	Unknown	NSCLC	Ⅳ
111611266	170009448BPD	Male	61	NSCLC	Ⅳ
111707340	170009449BPD	Male	Unknown	HUK lung cancer	Unknown
111707372	170009451BPD	Female	47	Breast	Unknown
111707444	170009452BPD	Female	46	NSCLC	Ⅳ
111707543	170009456BPD	Female	83	NSCLC	Unknown
11170815	170009458BPD	Male	Unknown	NSCLC	Unknown
111708231	170009460BPD	Female	45	Breast	Ⅳ
111708314	170009462BPD	Male	62	Bladder	Ⅳ
11170776	170009465BPD	Male	52	NSCLC	Ⅳ
111708446	170009468BPD	Male	Unknown	HUK lung cancer	Unknown
111708477	170009469BPD	Female	Unknown	HUK lung cancer	Unknown
111708541	170009470BPD	Female	38	NSCLC	Unknown
111708548	170009472PeSD	Male	59	NSCLC	Unknown
111709510	170009475BPD	Female	67	NSCLC	Ⅳ
111710372	170009480BPD	Male	28	HUK lung cancer	Unknown
111711318	170009484BPD	Male	63	NSCLC	Ⅳ
11171176	170009485BPD	Female	54	Breast	Ⅳ
111711444	170009487BPD	Male	79	NSCLC	Ⅳ
111711489	170009488BPD	Male	54	NSCLC	Ⅳ
111712699	170009489BPD	Male	71	Pancreatic	Unknown
111711211	170009492BPD	Female	62	NSCLC	Unknown
11170781	170009495Pe1PeSD	Male	59	NSCLC	Ⅳ
111708362	170009500B1PD	Male	63	UGI	Ⅳ
111709379	170009502B1PD	Male	Unknown	HUK lung cancer	Unknown
111712573	170009508BPD	Male	63	Colorectal	Ⅳ
111707421	170009509B1PD	Female	54	NSCLC	Ⅳ
111707134	170009512B1PD	Male	56	NSCLC	Ⅳ
111706432	170009515BPD	Male	61	NSCLC	Ⅰ-Ⅲ
11170753	170009517Pe1PeSD	Female	Unknown	HUK lung cancer	Ⅳ
111707495	170009518BPD	Male	53	Other	Ⅳ
111708547	170009519BPD	Male	30	HUK lung cancer	Ⅰ-Ⅲ
111707515	170009525BPD	Female	Unknown	HUK lung cancer	Unknown
111712469	170009528BPD	Male	48	NSCLC	Ⅳ
111712268	170009531BPD	Male	67	NSCLC	Ⅳ
111712225	170009532BPD	Male	73	Pancreatic	Unknown
111712212	170009533BPD	Female	67	Pancreatic	Unknown
11171261	170009536BPD	Male	53	NSCLC	Unknown
111711774	170009539BPD	Male	69	NSCLC	Unknown
111711650	170009540BPD	Female	Unknown	HUK lung cancer	Ⅳ
111711262	170009541BPD	Female	63	Colorectal	Ⅳ
111711492	170009543BPD	Female	Unknown	HUK lung cancer	Unknown
111711209	170009546BPD	Male	68	HUK lung cancer	Ⅳ
111711179	170009550BPD	Female	80	Head and neck	Unknown
11171178	170009551BPD	Male	56	UGI	Unknown
11171116	170009552BPD	Female	52	NSCLC	Unknown
111710249	170009553BPD	Male	61	Other	Unknown
111710177	170009554PeSD	Female	75	HUK lung cancer	Unknown
111710141	170009556BPD	Female	40	NSCLC	Ⅳ
11170293	170009564BPD	Female	Unknown	NSCLC	Ⅳ
111707576	170009566BPD	Male	66	HUK lung cancer	Unknown
111708244	170009571BPD	Female	Unknown	NSCLC	Ⅳ
111707347	170009572BPD	Female	42	NSCLC	Ⅳ
11170216	170009574BPD	Female	64	NSCLC	Ⅳ
111707217	170009575BPD	Female	42	NSCLC	Ⅳ
111707182	170009577BPD	Male	74	NSCLC	Ⅰ-Ⅲ
111701160	170009580BPD	Male	64	NSCLC	Ⅳ
111701192	170009581BPD	Female	63	NSCLC	Ⅳ
11170791	170009582BPD	Male	62	NSCLC	Ⅰ-Ⅲ
111708101	170009587BPD	Male	Unknown	HUK lung cancer	Unknown
111708264	170009588BPD	Male	60	NSCLC	Ⅳ
111708411	170009591BPD	Female	88	HUK lung cancer	Unknown
111709159	170009592BPD	Female	Unknown	HUK lung cancer	Ⅳ
111709190	170009593BPD	Male	65	NSCLC	Unknown
111709556	170009595BPD	Female	62	NSCLC	Ⅳ
111709564	170009597BPD	Male	74	HUK lung cancer	Unknown
111711386	170009600BPD	Female	Unknown	HCC	Unknown
111708364	170009609BPD	Male	69	NSCLC	Ⅳ
111801297	170009611BPD	Male	61	HCC	Unknown
111801408	170009614BPD	Male	Unknown	HUK lung cancer	Unknown
111801646	170009617BPD	Male	30	NSCLC	Ⅳ
111711548	170009618BPD	Male	Unknown	HUK lung cancer	Unknown
111711642	170009620BPD	Female	54	UGI	Unknown
11180169	170009621BPD	Male	69	NSCLC	Ⅳ
111707484	170009624BPD	Female	63	NSCLC	Ⅳ
111708115	170009626BPD	Male	72	NSCLC	Ⅳ
111708347	170009628B1PD	Male	29	NSCLC	Ⅳ
11170920	170009629BPD	Male	49	HUK lung cancer	Unknown
111709623	170009631BPD	Male	61	NSCLC	Ⅳ
111709457	170009633BPD	Female	59	NSCLC	Ⅳ
111712643	170009638BPD	Male	47	Renal	Ⅳ
11180138	170009641BPD	Female	48	HUK lung cancer	Ⅳ
111709457	170009642BPD	Female	60	NSCLC	Ⅳ
11170780	170009644BPD	Female	66	NSCLC	Ⅳ
111707167	170009646BPD	Male	76	NSCLC	Unknown
111704327	170009647B1PD	Female	61	Ovary	Ⅳ
111705431	170009648BPD	Male	48	Thymic	Ⅳ
111707277	170009650B1PD	Female	Unknown	NSCLC	Ⅰ-Ⅲ
111704297	170009653B1PD	Male	70	HUK lung cancer	Ⅳ
111705112	170009655B1PD	Female	51	Breast	Ⅳ
111705255	170009657BPD	Female	54	Unknown Primary	Ⅳ
111705384	170009658BPD	Male	58	UGI	Ⅳ
111704273	170009659B1PD	Male	70	UGI	Ⅳ
111705360	170009660BPD	Female	64	NSCLC	Ⅳ
111703127	170009661BPD	Male	43	Thymic	Ⅳ
11170736	170009662B1PD	Female	Unknown	Other	Unknown
111706479	170009663BPD	Male	79	HUK lung cancer	Ⅳ
111707289	170009667BPD	Female	30	NSCLC	Unknown
111707427	170009673BPD	Female	Unknown	Unknown Primary	Unknown
111707242	170009679BPD	Male	47	Other	Unknown
111707202	170009682BPD	Female	48	NSCLC	Ⅳ
11170723	170009683BPD	Female	64	NSCLC	Unknown
11171059	170009706BPD	Male	84	Other	Unknown
111712370	170009712BPD	Female	75	NSCLC	Ⅳ
11170734	170009757BPD	Male	70	NSCLC	Ⅳ
11170795	170009759BPD	Female	51	NSCLC	Ⅳ
111707224	170009764BPD	Male	76	NSCLC	Ⅳ
111707252	170009766BPD	Male	Unknown	HUK lung cancer	Unknown
111707225	170009767BPD	Male	Unknown	Unknown Primary	Unknown
111707156	170009769BPD	Male	Unknown	HUK lung cancer	Unknown
111707254	170009770BPD	Male	Unknown	HUK lung cancer	Unknown
111707293	170009772BPD	Female	70	HUK lung cancer	Ⅳ
111707454	170009777BPD	Male	57	SCLC	Ⅳ
111707471	170009780BPD	Male	Unknown	HUK lung cancer	Unknown
111707494	170009781BPD	Male	63	NSCLC	Unknown
111707563	170009783BPD	Female	53	NSCLC	Ⅳ
111703152	170009786BPD	Female	47	NSCLC	Ⅳ
111708386	170009790BPD	Male	Unknown	HUK lung cancer	Unknown
111708440	170009791BPD	Female	71	NSCLC	Ⅳ
111708133	170009794BPD	Male	Unknown	Other	Unknown
111708148	170009795BPD	Male	Unknown	HUK lung cancer	Ⅳ
111708544	170009797BPD	Female	Unknown	HUK lung cancer	Unknown
111708549	170009798BPD	Male	Unknown	HUK lung cancer	Unknown
11170948	170009799BPD	Female	42	NSCLC	Ⅳ
111707252	170009800BPD	Male	Unknown	HUK lung cancer	Unknown
11170597	170009801BPD	Female	Unknown	HUK lung cancer	Unknown
111709144	170009802BPD	Female	43	NSCLC	Ⅳ
111709152	170009803BPD	Male	57	NSCLC	Unknown
1117062	170009806BPD	Male	61	NSCLC	Unknown
111709512	170009808BPD	Male	53	Other	Unknown
111709487	170009809BPD	Female	Unknown	HUK lung cancer	Ⅳ
111709511	170009810B2PD	Male	60	Colorectal	Unknown
111709544	170009812B1PD	Male	46	Head and neck	Unknown
111709545	170009813BPD	Male	54	NSCLC	Unknown
111709559	170009815BPD	Female	51	Biliray	Unknown
111709560	170009816BPD	Male	Unknown	NSCLC	Ⅳ
111709616	170009817BPD	Female	Unknown	HUK lung cancer	Unknown
111710197	170009823BPD	Female	45	NSCLC	Ⅳ
111710250	170009826BPD	Male	61	NSCLC	Ⅳ
111707251	170009827BPD	Female	62	NSCLC	Ⅳ
111710356	170009828BPD	Male	Unknown	NSCLC	Ⅳ
111710459	170009829BPD	Male	74	NSCLC	Unknown
111710504	170009831BPD	Male	59	UGI	Unknown
111710520	170009832BPD	Female	Unknown	Other	Unknown
111710530	170009833BPD	Female	Unknown	HUK lung cancer	Unknown
111711207	170009835BPD	Female	53	NSCLC	Unknown
111711120	170009836BPD	Male	45	NSCLC	Unknown
111707222	170009838BPD	Male	53	NSCLC	Unknown
111611215	170009841BPD	Female	Unknown	Other	Unknown
111707251	170009846BPD	Female	62	NSCLC	Ⅳ
111707350	170009848BPD	Female	Unknown	Glioma	Unknown
111707564	170009852BPD	Female	Unknown	Colorectal	Unknown
11170830	170009853Pe1SD	Male	Unknown	HUK lung cancer	Unknown
111708292	170009855BPD	Male	Unknown	Colorectal	Ⅳ
11170393	170009863BPD	Female	69	NSCLC	Ⅳ
111706279	170009864BPD	Male	28	NSCLC	Ⅳ
11170465	170009865BPD	Male	58	NSCLC	Unknown
111708196	170009867BPD	Female	56	Renal	Ⅳ
111612287	170009868BPD	Male	69	HUK lung cancer	Ⅳ
11170379	170009869BPD	Female	54	HUK lung cancer	Unknown
111703381	170009870BPD	Male	73	SCLC	Unknown
111705358	170009871BPD	Male	66	NSCLC	Ⅳ
111702168	170009872BPD	Male	59	NSCLC	Unknown
11170760	170009888BPD	Female	Unknown	Unknown Primary	Unknown
111707154	170009890BPD	Female	73	Soft-tissue	Ⅳ
11170894	170009893BPD	Male	Unknown	NSCLC	Ⅳ
11170941	170009894Pe1SD	Female	65	Ovary	Ⅳ
111707221	170009903BPD	Male	58	Colorectal	Ⅳ
111707262	170009904BPD	Female	53	NSCLC	Unknown
111707272	170009905BPD	Male	Unknown	HUK lung cancer	Ⅳ
11170193	170009907BPD	Male	57	Other	Ⅳ
111707348	170009908BPD	Male	Unknown	NSCLC	Ⅳ
111707349	170009909BPD	Male	64	NSCLC	Ⅳ
111707386	170009910BPD	Female	Unknown	Ovary	Ⅳ
11160586	170009911BPD	Male	68	HUK lung cancer	Unknown
111708143	170009916B1PD	Female	Unknown	Renal	Unknown
111708192	170009917B1PD	Female	30	Colorectal	Unknown
111708432	170009923BPD	Female	62	NSCLC	Ⅳ
11160586	170009924BPD	Male	64	HUK lung cancer	Unknown
111702221	170009925BPD	Male	50	Bladder	Unknown
1117096	170009926BPD	Male	70	NSCLC	Unknown
11160394	170009930BPD	Female	63	NSCLC	Ⅳ
111709588	170009931BPD	Male	63	HUK lung cancer	Ⅳ
11171042	170009934BPD	Female	44	UGI	Unknown
11171033	170009935B1PD	Male	47	Prostate	Unknown
11171093	170009938BPD	Female	53	NSCLC	Ⅳ
111710216	170009940BPD	Male	73	Colorectal	Ⅰ-Ⅲ
11170443	170009941BPD	Female	58	Breast	Ⅳ
111710301	170009944BPD	Male	55	Colorectal	Unknown
111709608	170009948BPD	Female	53	NSCLC	Ⅳ
11171091	170009950BPD	Male	76	Unknown Primary	Ⅳ
11171090	170009951BPD	Male	57	Head and neck	Ⅳ
111710156	170009952BPD	Female	Unknown	Other	Unknown
111710157	170009953BPD	Male	Unknown	HUK lung cancer	Unknown
111710187	170009954BPD	Male	Unknown	Pancreatic	Unknown
111710186	170009955BPD	Male	65	NSCLC	Ⅳ
11171092	170009956BPD	Female	34	Colorectal	Unknown
111710212	170009960BPD	Female	64	NSCLC	Ⅳ
111710211	170009961BPD	Male	66	HCC	Unknown
111710210	170009962BPD	Male	54	NSCLC	Ⅳ
111710225	170009965BPD	Female	62	NSCLC	Ⅳ
111710258	170009967BPD	Female	62	NSCLC	Ⅳ
111710304	170009968BPD	Male	79	Unknown Primary	Ⅳ
111710306	170009969BPD	Female	54	NSCLC	Unknown
111710310	170009970BPD	Male	Unknown	HUK lung cancer	Ⅳ
111710309	170009971BPDR1	Female	31	Head and neck	Ⅳ
111710377	170009972BPD	Female	67	Breast	Ⅰ-Ⅲ
111707589	170009973BPD	Male	27	Colorectal	Ⅳ
111710413	170009977BPD	Female	45	Cervical	Ⅳ
111707113	170009978BPD	Female	49	NSCLC	Ⅳ
111707151	170009979BPD	Male	52	NSCLC	Ⅳ
111707319	170009984PeCD	Female	Unknown	NSCLC	Ⅳ
111707327	170009985B1PD	Female	60	Pancreatic	Unknown
111707466	170009989BPD	Male	69	Prostate	Unknown
111707465	170009990BPD	Female	54	Uterine	Unknown
111707581	170009993BPD	Female	Unknown	HUK lung cancer	Unknown
11170875	170009995B1PD	Female	Unknown	Breast	Ⅳ
11170892	170009996BPD	Male	Unknown	NSCLC	Ⅰ-Ⅲ
111705298	170009997B1PD	Female	69	Colorectal	Unknown
111705156	170009998B1PD	Male	61	Colorectal	Unknown
111708149	170010001BPD	Male	Unknown	Unknown Primary	Ⅳ
111708193	170010002B1PD	Female	14	Renal	Unknown
111708194	170010004BPD	Female	65	NSCLC	Ⅰ-Ⅲ
111708299	170010006P1D	Male	52	HCC	Ⅳ
111708350	170010008BPD	Male	Unknown	HCC	Unknown
111708412	170010010BPD	Male	Unknown	HCC	Unknown
111708431	170010011BPD	Male	Unknown	HUK lung cancer	Unknown
111708492	170010012BPD	Female	64	NSCLC	Unknown
111708558	170010014B1PD	Female	Unknown	Breast	Unknown
1117092	170010016BPD	Male	42	Unknown Primary	Unknown
1117091	170010017BPD	Female	72	HUK lung cancer	Ⅳ
11170940	170010019B1PD	Male	61	NSCLC	Ⅳ
11160833	170010020B1PD	Male	65	NSCLC	Ⅳ
111709131	170010023B1PD	Female	Unknown	Breast	Unknown
11160889	170010028B1PD	Female	Unknown	NSCLC	Ⅳ
111709276	170010029BPD	Male	60	Prostate	Unknown
11160639	170010031BPD	Female	60	NSCLC	Ⅳ
11160983	170010034BPD	Female	33	NSCLC	Ⅳ
111709237	170010035P1D	Female	54	Renal	Ⅳ
111709371	170010037BPD	Female	34	Colorectal	Ⅰ-Ⅲ
111709376	170010040BPD	Male	37	HUK lung cancer	Ⅳ
111706264	170010041BPD	Male	48	Renal	Unknown
11160859	170010042BPD	Male	Unknown	NSCLC	Ⅳ
111709443	170010043BPD	Female	77	Colorectal	Unknown
111710557	170010047BPD	Male	47	UGI	Unknown
111710454	170010048BPD	Male	49	HUK lung cancer	Ⅳ
111710453	170010049BPD	Male	78	UGI	Ⅰ-Ⅲ
111710190	170010050BPD	Male	Unknown	HUK lung cancer	Unknown
111705156	170010052B1PD	Male	61	Colorectal	Unknown
111709465	170010053BPD	Male	Unknown	NSCLC	Unknown
111702231	170010054BPD	Female	55	Unknown Primary	Ⅳ
111709475	170010060B1PD	Male	35	Unknown Primary	Unknown
11160586	170010061BPD	Male	64	HUK lung cancer	Unknown
111709537	170010063B1PD	Female	62	Pancreatic	Unknown
111709565	170010065BPD	Male	Unknown	Pancreatic	Unknown
111702106	170010066BPD	Male	38	NSCLC	Ⅳ
1117109	170010067BPD	Male	66	NSCLC	Ⅳ
111708513	170010068B2PD	Male	58	Pancreatic	Unknown
111708512	170010069B2PD	Female	49	Breast	Ⅳ
111705431	170010070B2PD	Male	48	Thymic	Ⅳ
111709195	170010072B1PD	Female	50	Pancreatic	Ⅳ
111709196	170010074B1PD	Male	64	HCC	Ⅰ-Ⅲ
111709224	170010075B1PD	Male	66	Biliray	Ⅳ
111709301	170010076B1PD	Female	53	Cervical	Ⅳ
11160947	170010078B1PD	Male	51	UGI	Ⅳ
111709337	170010080B1PD	Female	27	Breast	Ⅳ
111709396	170010082B1PD	Female	45	Uterine	Ⅳ
11170870	170010083BPD	Female	Unknown	NSCLC	Ⅳ
111709426	170010085B1PD	Female	81	NSCLC	Unknown
111709450	170010086B1PD	Female	73	Other	Ⅳ
11171054	170010087B1PD	Male	69	NSCLC	Ⅳ
11160937	170010088BPD	Male	Unknown	Biliray	Ⅰ-Ⅲ
111708417	170010089BPD	Male	65	UGI	Unknown
111609150	170010090BPD	Female	55	Breast	Ⅳ
11160990	170010093BPD	Female	65	Ovary	Ⅳ
111704327	170010094BPD	Female	61	Ovary	Ⅳ
11170870	170010095BPD	Female	Unknown	NSCLC	Ⅳ
111710393	170010096BPD	Female	70	Ovary	Ⅳ
111710563	170010097BPD	Male	49	Colorectal	Unknown
1117063	170010098BPD	Male	64	NSCLC	Ⅳ
111711557	170010101BPD	Female	Unknown	NSCLC	Unknown
111711781	170010103BPD	Male	45	NSCLC	Ⅳ
111711791	170010104BPD	Male	69	HUK lung cancer	Ⅳ
111712132	170010105BPD	Female	67	UGI	Ⅳ
11160937	170010106BPD	Male	Unknown	Biliray	Ⅰ-Ⅲ
11180338	170010107BPD	Male	62	NSCLC	Unknown
111707177	170010129BPD	Male	82	Colorectal	Ⅳ
111707280	170010134BPD	Male	Unknown	Colorectal	Ⅳ
111707492	170010143BPD	Female	76	NSCLC	Unknown
111707503	170010145BPD	Male	33	Other	Unknown
111705163	170010152BPD	Male	58	NSCLC	Unknown
11161262	170010162BPD	Male	9	Melanoma	Unknown
11161180	170010164BPD	Male	Unknown	HUK lung cancer	Ⅳ
111610139	170010165B1PD	Male	53	UGI	Ⅳ
111707479	170010167B1PD	Male	52	NSCLC	Ⅳ
111707532	170010168BPD	Male	68	UGI	Ⅳ
111704299	170010169BPD	Male	46	NSCLC	Ⅳ
11170848	170010173As1SD	Male	52	NSCLC	Ⅳ
111708127	170010175BPD	Male	41	HCC	Ⅳ
111708293	170010178BPD	Male	40	NSCLC	Ⅳ
111708291	170010179BPD	Female	Unknown	HUK lung cancer	Unknown
111708343	170010182B1PD	Female	47	UGI	Ⅰ-Ⅲ
111708215	170010192B1PD	Female	Unknown	Unknown Primary	Unknown
111707473	170010194B1PD	Female	Unknown	HUK lung cancer	Ⅳ
111707413	170010197B1PD	Male	66	UGI	Unknown
111707422	170010198BPD	Male	61	NSCLC	Ⅳ
111707433	170010199B1PD	Male	Unknown	NSCLC	Unknown
111707475	170010201BPD	Male	46	NSCLC	Ⅰ-Ⅲ
111707485	170010202PeSD	Male	Unknown	NSCLC	Ⅳ
111707537	170010203B1PD	Male	47	Colorectal	Unknown
111707531	170010204BPD	Female	57	NSCLC	Ⅳ
111707544	170010205B1PD	Male	52	Colorectal	Unknown
111708435	170010210B1PD	Female	34	Colorectal	Unknown
111708289	170010217B1PD	Male	63	Colorectal	Unknown
11170748	170010218BPD	Male	58	NSCLC	Ⅰ-Ⅲ
111707381	170010222BPD	Female	Unknown	HUK lung cancer	Unknown
111707592	170010223FD	Male	61	NSCLC	Unknown
11170868	170010224BPD	Female	47	Cervical	Unknown
111707366	170010225BPD	Female	73	HUK lung cancer	Unknown
111707128	170010227B1PD	Male	58	NSCLC	Ⅳ
111707229	170010228BPD	Male	71	NSCLC	Ⅳ
111707244	170010230BPD	Male	67	HUK lung cancer	Ⅳ
111707365	170010235BPD	Male	Unknown	HUK lung cancer	Ⅳ
111707584	170010237BPD	Male	54	NSCLC	Ⅳ
111707519	170010238BPD	Male	Unknown	HUK lung cancer	Ⅳ
111707240	170010242BPD	Female	Unknown	HUK lung cancer	Unknown
111707478	170010243BPD	Female	46	NSCLC	Unknown
111707541	170010246BPD	Female	67	Unknown Primary	Ⅳ
111707447	170010247BPD	Male	56	Colorectal	Ⅳ
111708112	170010248BPD	Female	73	NSCLC	Ⅳ
11160880	170010254BPD	Male	54	NSCLC	Ⅳ
111708156	170010255BPD	Female	Unknown	Breast	Ⅳ
111708159	170010257BPD	Male	47	NSCLC	Unknown
111708351	170010259BPD	Male	Unknown	HUK lung cancer	Unknown
111708424	170010260BPD	Female	41	Ovary	Ⅳ
111708425	170010261B1PD	Female	45	Ovary	Ⅳ
11161095	170010262BPD	Female	43	Melanoma	Ⅳ
111708465	170010264BPD	Female	63	HCC	Unknown
111708519	170010269B1PD	Male	56	NSCLC	Ⅳ
111706284	170010277BPD	Female	68	NSCLC	Ⅳ
111711158	170010280BPD	Male	51	NSCLC	Ⅳ
11171154	170010281BPD	Male	63	UGI	Ⅳ
111707183	170010288BPD	Male	Unknown	HUK lung cancer	Ⅳ
111703171	170010289BPD	Male	Unknown	NSCLC	Unknown
111707261	170010290B1PD	Male	54	HUK lung cancer	Unknown
111707294	170010291BPD	Male	Unknown	NSCLC	Ⅳ
111707323	170010293BPD	Male	Unknown	HUK lung cancer	Unknown
111707338	170010295B1PD	Female	Unknown	HUK lung cancer	Unknown
111704197	170010296BPD	Male	Unknown	HUK lung cancer	Unknown
111707379	170010297BPD	Female	Unknown	Breast	Ⅳ
111707430	170010299BPD	Female	Unknown	Breast	Unknown
111707500	170010300BPD	Male	62	NSCLC	Ⅳ
1117089	170010304BPD	Male	Unknown	HUK lung cancer	Ⅳ
111707587	170010305BPD	Female	62	Breast	Ⅳ
111707502	170010307BPD	Male	57	NSCLC	Ⅳ
111802154	170010311BPD	Female	Unknown	NSCLC	Ⅰ-Ⅲ
111707140	170010320BPDR1	Male	62	UGI	Ⅳ
111708476	170010348BPD	Female	75	NSCLC	Ⅳ
111708521	170010351B1PD	Female	34	NSCLC	Ⅳ
111706139	170010354BPDR1	Female	84	NSCLC	Ⅳ
11170988	170010356BPD	Female	34	NSCLC	Ⅰ-Ⅲ
111707449	170010360B1PD	Female	Unknown	Other	Unknown
11170274	170010361BPD	Female	32	Breast	Ⅳ
111705329	170010362BPD	Female	38	Breast	Ⅳ
111707530	170010363BPD	Female	41	Breast	Ⅳ
111707552	170010365BPD	Female	36	Breast	Ⅰ-Ⅲ
111704106	170010367BPD	Female	52	Breast	Ⅳ
1117081	170010368BPD	Female	31	Breast	Ⅳ
11170887	170010371BPD	Female	Unknown	Breast	Ⅳ
11170865	170010373BPD	Female	77	NSCLC	Unknown
111706242	170010374BPD	Female	59	Breast	Ⅳ
111708182	170010376BPD	Female	49	Breast	Ⅳ
111708224	170010377Pe1CD	Female	Unknown	HUK lung cancer	Unknown
111708225	170010378BPD	Male	Unknown	HUK lung cancer	Unknown
111708227	170010379BPD	Female	63	Colorectal	Unknown
111706324	170010380BPD	Female	45	Breast	Ⅳ
111708325	170010445PeCD	Male	35	NSCLC	Ⅳ
111709223	170010447BPD	Male	62	NSCLC	Ⅰ-Ⅲ
11171047	170010448BPD	Male	41	NSCLC	Ⅳ
11171048	170010449BPD	Female	69	HUK lung cancer	Ⅳ
111710153	170010451BPD	Female	25	Colorectal	Ⅳ
111710322	170010454BPD	Male	54	NSCLC	Ⅰ-Ⅲ
111710499	170010456BPD	Female	82	HUK lung cancer	Ⅳ
111711197	170010459BPD	Male	66	NSCLC	Ⅳ
111705115	170010460BPD	Male	80	HUK lung cancer	Ⅳ
111711580	170010461BPD	Male	58	NSCLC	Ⅳ
111711666	170010462BPD	Male	Unknown	HUK lung cancer	Unknown
111711697	170010463BPD	Male	Unknown	HUK lung cancer	Unknown
111711811	170010464BPD	Male	70	Unknown Primary	Ⅳ
1117126	170010465BPD	Male	41	Other	Ⅳ
11171211	170010466BPD	Male	65	NSCLC	Ⅳ
11171212	170010467BPD	Male	67	Pancreatic	Unknown
111611130	170010468BPD	Female	53	NSCLC	Ⅳ
111712310	170010469BPD	Male	65	NSCLC	Ⅳ
111712397	170010470BPD	Male	60	NSCLC	Ⅳ
111712460	170010471BPD	Female	55	Unknown Primary	Ⅳ
111803545	170010473BPD	Male	64	HCC	Unknown
111707599	170010499B1PD	Male	70	HUK lung cancer	Ⅳ
111708176	170010506BPD	Male	70	HUK lung cancer	Unknown
111708177	170010507BPD	Female	53	Breast	Unknown
111708179	170010508BPD	Female	51	HUK lung cancer	Ⅳ
111708326	170010510BPD	Male	64	NSCLC	Ⅳ
111708384	170010511BPD	Male	Unknown	HUK lung cancer	Unknown
111708573	170010512B1PD	Female	40	Ovary	Unknown
11170932	170010513BPDR1	Female	Unknown	HUK lung cancer	Unknown
111707542	170010515BPD	Female	Unknown	Ovary	Ⅳ
111707549	170010516BPD	Female	64	UGI	Unknown
111708360	170010517BPD	Female	64	Ovary	Unknown
111708420	170010518BPD	Female	35	Ovary	Ⅳ
11170873	170010519AsSD	Female	52	Ovary	Unknown
111708421	170010520BPD	Female	46	Ovary	Ⅳ
111709444	170010524BPD	Female	Unknown	HUK lung cancer	Unknown
111709452	170010525BPD	Male	Unknown	Other	Unknown
11171012	170010527BPD	Male	47	NSCLC	Ⅰ-Ⅲ
111710286	170010529BPD	Male	53	UGI	Ⅳ
111711356	170010530BPD	Female	54	NSCLC	Ⅳ
111709499	170010532BPD	Female	45	Ovary	Ⅳ
111711567	170010533BPD	Female	54	NSCLC	Ⅳ
11171234	170010538BPD	Male	63	NSCLC	Ⅳ
111709409	170010539BPD	Male	55	NSCLC	Ⅳ
111712146	170010540BPD	Female	67	NSCLC	Unknown
111712276	170010541BPD	Male	55	NSCLC	Ⅳ
111712290	170010542BPD	Male	52	NSCLC	Ⅳ
111712375	170010543BPD	Female	78	HUK lung cancer	Unknown
111803898	170010545BPD	Male	65	NSCLC	Unknown
1118121149	170010549BPD	Female	52	Renal	Ⅳ
111812864	170010552BPD	Female	48	NSCLC	Ⅳ
111812990	170010553BPD	Female	67	NSCLC	Ⅳ
1118121147	170010554BPD	Female	43	Cervical	Ⅳ
111812902	170010557BPD	Female	54	Unknown Primary	Ⅳ
111812903	170010559BPD	Female	58	Biliray	Unknown
1118121105	170010561BPD	Female	63	NSCLC	Ⅳ
111901124	170010563BPD	Male	58	NSCLC	Ⅳ
111708500	170010565BPD	Male	Unknown	Unknown Primary	Unknown
111708510	170010567BPD	Male	85	HUK lung cancer	Ⅳ
11170911	170010569B1PD	Female	53	Colorectal	Unknown
111709178	170010570BPD	Female	Unknown	Other	Unknown
111709602	170010575BPD	Female	65	NSCLC	Ⅳ
111711149	170010577BPD	Female	33	Breast	Ⅳ
111711545	170010578BPD	Male	86	SCLC	Ⅳ
11161066	170010579BPD	Female	48	Breast	Ⅳ
111711577	170010581BPD	Female	37	NSCLC	Ⅳ
111711646	170010582BPD	Female	63	Ovary	Ⅳ
111711645	170010583BPD	Male	42	NSCLC	Unknown
111711727	170010585BPD	Female	43	Breast	Ⅰ-Ⅲ
111707408	170010597PeSD	Male	46	NSCLC	Ⅳ
111701126	170010602BPD	Male	49	NSCLC	Ⅳ
111707456	170010605BPD	Male	53	NSCLC	Ⅳ
11170864	170010606B2PD	Male	58	UGI	Ⅳ
111708145	170010610BPD	Female	51	NSCLC	Ⅳ
11170863	170010612BPD	Female	60	Breast	Ⅳ
111708306	170010613Pe1SD	Female	Unknown	Unknown Primary	Unknown
11161291	170010616BPD	Female	45	NSCLC	Ⅳ
111708452	170010617BPD	Female	49	NSCLC	Ⅳ
111708418	170010618BPD	Female	43	HUK lung cancer	Ⅳ
111708403	170010619BPD	Male	61	NSCLC	Ⅳ
111708250	170010622BPD	Female	49	Breast	Ⅳ
11170179	170010626BPD	Male	55	NSCLC	Ⅳ
111707504	170010627BPD	Male	Unknown	HUK lung cancer	Ⅳ
111707497	170010628BPD	Female	Unknown	HUK lung cancer	Unknown
111704163	170010629BPD	Female	Unknown	NSCLC	Ⅳ
111707406	170010633BPD	Female	63	NSCLC	Unknown
111708128	170010635BPD	Male	70	SCLC	Unknown
111709250	170010639BPD	Female	80	HUK lung cancer	Unknown
111709256	170010640BPD	Female	61	NSCLC	Ⅳ
111709427	170010641FD	Male	58	NSCLC	Unknown
111709438	170010642BPD	Male	74	NSCLC	Unknown
11171015	170010643BPD	Female	53	Pancreatic	Unknown
111711298	170010655BPD	Male	58	UGI	Ⅳ
111711359	170010656BPD	Male	Unknown	NSCLC	Ⅳ
111711371	170010657BPD	Male	Unknown	Other	Unknown
111710548	170010660BPD	Male	74	Melanoma	Ⅳ
111710300	170010662BPD	Female	57	NSCLC	Ⅳ
111710330	170010666BPD	Male	61	NSCLC	Ⅳ
111710331	170010667BPD	Female	43	NSCLC	Ⅳ
111710192	170010668BPD	Female	64	HUK lung cancer	Unknown
11161225	170010670BPD	Male	72	HUK lung cancer	Ⅳ
111710169	170010672BPD	Female	Unknown	HUK lung cancer	Ⅳ
1117055	170010673BPD	Female	57	Biliray	Ⅳ
111709398	170010675BPD	Female	58	NSCLC	Unknown
111709586	170010676BPD	Female	55	NSCLC	Unknown
11160455	170010677BPD	Female	54	Breast	Ⅳ
11171028	170010678BPD	Female	53	Breast	Ⅰ-Ⅲ
111709481	170010680BPD	Female	65	NSCLC	Ⅳ
111709416	170010681BPD	Female	Unknown	NSCLC	Ⅳ
11170596	170010682BPD	Female	33	Breast	Unknown
111709302	170010683BPD	Female	53	Breast	Ⅳ
111709289	170010686BPD	Female	63	Unknown Primary	Unknown
111705278	170010688BPD	Female	29	Breast	Ⅳ
111611178	170010693BPD	Female	62	NSCLC	Ⅳ
111708304	170010695BPD	Female	34	NSCLC	Ⅳ
111708108	170010696BPD	Female	35	NSCLC	Ⅳ
111611211	170010698BPD	Female	59	NSCLC	Ⅳ
111707556	170010710BPD	Male	32	NSCLC	Ⅳ
11160536	170010712B1PD	Female	Unknown	Breast	Unknown
111707468	170010713BPD	Female	60	NSCLC	Ⅳ
111708223	170010716Pe1CD	Female	54	NSCLC	Ⅳ
111708152	170010719BPD	Female	59	NSCLC	Ⅳ
111708345	170010724BPD	Female	71	UGI	Unknown
[truncated: 11,335 more rows]
