# Supplementary material for: Pan-cancer circulating tumor DNA detection in over 10,000 Chinese patients
Source: Nat Commun. 2021 Jan 4;12:11. doi: 10.1038/s41467-020-20162-8 (PMC7782482; doi:10.1038/s41467-020-20162-8)
Supplement: Supplementary file 10 — Supplementary Data 7 [file 41467_2020_20162_MOESM10_ESM.xlsx]

## Sheet: Table S7
Table S7. Actionable alteration list
Sample ID	Cancer type	GeneSymbol	cHGVS	pHGVS	ExIn_ID	Mut type	Sensitive Level	Drugs(s)
092425820B1PD	Colorectal	PIK3CA	c.1633G>A	E545K	EX10	PIK3CA Onco-Mut	3B	Buparlisib, Serabelisib, Copanlisib, GDC-0077, Taselisib + Fulvestrant, Alpelisib, Buparlisib + Fulvestrant, Taselisib
093372033BPD	Colorectal	PIK3CA	c.1636C>G	Q546E	EX10	PIK3CA Onco-Mut	3B	Buparlisib, Serabelisib, Copanlisib, GDC-0077, Taselisib + Fulvestrant, Alpelisib, Buparlisib + Fulvestrant, Taselisib
108812701BPD	NSCLC	EGFR	c.2573T>G	L858R	EX21	EGFR L858R	1	Erlotinib, Afatinib, Osimertinib, Dacomitinib, Gefitinib
108812701BPD	NSCLC	EGFR	c.2369C>T	T790M	EX20	EGFR T790M	1	Osimertinib
108812714BPD	NSCLC	EGFR	c.2573T>G	L858R	EX21	EGFR L858R	1	Erlotinib, Afatinib, Osimertinib, Dacomitinib, Gefitinib
108812742BPD	NSCLC	PIK3CA	c.1633G>A	E545K	EX10	PIK3CA Onco-Mut	3B	Buparlisib, Serabelisib, Copanlisib, GDC-0077, Taselisib + Fulvestrant, Alpelisib, Buparlisib + Fulvestrant, Taselisib
108812743BPD	Melanoma	KIT	c.2466T>G	N822K	EX17	KIT e17mut	2A	Imatinib
108812756BPD	NSCLC	ALK-EML4	Fusion	Fusion	Fusion	ALK fusions	1	Crizotinib, Alectinib, Ceritinib
108812762BPD	NSCLC	EGFR	c.2573T>G	L858R	EX21	EGFR L858R	1	Erlotinib, Afatinib, Osimertinib, Dacomitinib, Gefitinib
119253003BPD	Colorectal	PIK3CA	c.325GAA[2>1]	E109[2>1]	EX2	PIK3CA Onco-Mut	3B	Buparlisib, Serabelisib, Copanlisib, GDC-0077, Taselisib + Fulvestrant, Alpelisib, Buparlisib + Fulvestrant, Taselisib
125821942BPD	Breast	ERBB2	Gain	Gain	Gain	ERBB2 amplification	1	Lapatinib + Trastuzumab, Pertuzumab + Trastuzumab, Ado-Trastuzumab Emtansine, Lapatinib, Neratinib, Trastuzumab
151290496FDR1	Breast	PIK3CA	c.3145G>A	G1049S	EX21E	PIK3CA Onco-Mut	1	Alpelisib + Fulvestrant
152925572BPD	Colorectal	NRAS	c.182A>G	Q61R	EX3	NRAS Onco-Mut	3B	Cobimetinib
160005425BPD	HCC	TSC2	c.2740A>T	K914*	EX24	TSC2 Onco-Mut	2B	Everolimus
169280391BPD	Breast	PIK3CA	c.1624G>A	E542K	EX10	PIK3CA Onco-Mut	1	Alpelisib + Fulvestrant
170000081BPD	NSCLC	MAP2K1	c.171G>T	K57N	EX2	MAP2K1 Onco-Mut	3A	Cobimetinib, Trametinib
170000463BPD	NSCLC	EGFR	c.2237_2257delinsTCT	E746_P753delinsVS	EX19	EGFR e19del	1	Erlotinib, Afatinib, Osimertinib, Dacomitinib, Gefitinib
170000468PeSD	NSCLC	EGFR	c.2573T>G	L858R	EX21	EGFR L858R	1	Erlotinib, Afatinib, Osimertinib, Dacomitinib, Gefitinib
170000470CeCD	NSCLC	EGFR	c.2573T>G	L858R	EX21	EGFR L858R	1	Erlotinib, Afatinib, Osimertinib, Dacomitinib, Gefitinib
170000499BPD	NSCLC	EGFR	c.2156G>C	G719A	EX18	EGFR G719	1	Afatinib, Erlotinib, Gefitinib
170000552BPD	NSCLC	FGFR1	Gain	Gain	Gain	FGFR1 amplification	3A	AZD4547, Erdafitinib, BGJ398, Debio1347
170000553B1PD	NSCLC	ALK-EML4	Fusion	Fusion	Fusion	ALK fusions	1	Crizotinib, Alectinib, Ceritinib
170000553B1PD	NSCLC	EGFR	c.2369C>T	T790M	EX20	EGFR T790M	1	Osimertinib
170000553B1PD	NSCLC	EGFR	c.2236_2250delGAATTAAGAGAAGCA	E746_A750del	EX19	EGFR e19del	1	Erlotinib, Afatinib, Osimertinib, Dacomitinib, Gefitinib
170000553B1PD	NSCLC	PIK3CA	c.3140A>G	H1047R	EX21E	PIK3CA Onco-Mut	3B	Buparlisib, Serabelisib, Copanlisib, GDC-0077, Taselisib + Fulvestrant, Alpelisib, Buparlisib + Fulvestrant, Taselisib
170000563BPD	NSCLC	PIK3CA	c.1624G>A	E542K	EX10	PIK3CA Onco-Mut	3B	Buparlisib, Serabelisib, Copanlisib, GDC-0077, Taselisib + Fulvestrant, Alpelisib, Buparlisib + Fulvestrant, Taselisib
170000799B1PD	NSCLC	EGFR	c.2240_2257delTAAGAGAAGCAACATCTC	L747_P753delinsS	EX19	EGFR e19del	1	Erlotinib, Afatinib, Osimertinib, Dacomitinib, Gefitinib
170000799B1PD	NSCLC	EGFR	c.2369C>T	T790M	EX20	EGFR T790M	1	Osimertinib
170002346Pe1SD	NSCLC	BRAF	c.1801A>G	K601E	EX15	BRAF K601	3B	Trametinib
170002347BPD	GIST	KIT	c.1504_1509dupGCCTAT	A502_Y503dup	EX9	KIT Onco-Mut	1	Regorafenib, Imatinib, Sunitinib
170002364BPD	NSCLC	EGFR	c.2573T>G	L858R	EX21	EGFR L858R	1	Erlotinib, Afatinib, Osimertinib, Dacomitinib, Gefitinib
170002378BPD	Colorectal	ERBB2	Gain	Gain	Gain	ERBB2 amplification	2B	Carboplatin-Taxol Regimen + Trastuzumab
170002380BPD	NSCLC	EGFR	c.2573T>G	L858R	EX21	EGFR L858R	1	Erlotinib, Afatinib, Osimertinib, Dacomitinib, Gefitinib
170002460BPD	Uterine	PIK3CA	c.1636C>A	Q546K	EX10	PIK3CA Onco-Mut	3B	Buparlisib, Serabelisib, Copanlisib, GDC-0077, Taselisib + Fulvestrant, Alpelisib, Buparlisib + Fulvestrant, Taselisib
170002772BPD	NSCLC	ALK-EML4	Fusion	Fusion	Fusion	ALK fusions	1	Crizotinib, Alectinib, Ceritinib
170002776BPD	NSCLC	EGFR	c.2235_2249delGGAATTAAGAGAAGC	E746_A750del	EX19	EGFR e19del	1	Erlotinib, Afatinib, Osimertinib, Dacomitinib, Gefitinib
170002776BPD	NSCLC	EGFR	c.2369C>T	T790M	EX20	EGFR T790M	1	Osimertinib
170002777BPD	NSCLC	PIK3CA	c.3129G>A	M1043I	EX21E	PIK3CA Onco-Mut	3B	Buparlisib, Serabelisib, Copanlisib, GDC-0077, Taselisib + Fulvestrant, Alpelisib, Buparlisib + Fulvestrant, Taselisib
170002780BPD	NSCLC	ALK-EML4	Fusion	Fusion	Fusion	ALK fusions	1	Crizotinib, Alectinib, Ceritinib
170002888BPD	NSCLC	EGFR	c.2310_2311insGGG	D770_N771insG	EX20	EGFR e20ins	3A	Poziotinib
170002890BPD	Breast	ERBB2	Gain	Gain	Gain	ERBB2 amplification	1	Lapatinib + Trastuzumab, Pertuzumab + Trastuzumab, Ado-Trastuzumab Emtansine, Lapatinib, Neratinib, Trastuzumab
170002899BPD	Colorectal	NRAS	c.181C>A	Q61K	EX3	NRAS Onco-Mut	3B	Cobimetinib
170005071BPD	NSCLC	EGFR	c.2235_2249delGGAATTAAGAGAAGC	E746_A750del	EX19	EGFR e19del	1	Erlotinib, Afatinib, Osimertinib, Dacomitinib, Gefitinib
170005083CeCD	NSCLC	EGFR	c.2573T>G	L858R	EX21	EGFR L858R	1	Erlotinib, Afatinib, Osimertinib, Dacomitinib, Gefitinib
170005083CeCD	NSCLC	EGFR	c.2369C>T	T790M	EX20	EGFR T790M	1	Osimertinib
170005099BPD	Colorectal	ERBB2	c.2327G>T	G776V	EX20	ERBB2 Onco-Mut	3B	Neratinib
170005099BPD	Colorectal	ERBB2	c.2305G>A	D769N	EX19	ERBB2 Onco-Mut	3B	Neratinib
170005101BPD	NSCLC	BRCA2	c.3865A>T	K1289*	EX11	BRCA2 Onco-Mut	2B	Talazoparib, Olaparib
170005105BPD	NSCLC	EGFR	Gain	Gain	Gain	EGFR KDD	1	Afatinib, Erlotinib, Gefitinib
170005105BPD	NSCLC	MET	Gain	Gain	Gain	MET amplification	2A	Crizotinib
170005105BPD	NSCLC	EGFR	c.2573T>G	L858R	EX21	EGFR L858R	1	Erlotinib, Afatinib, Osimertinib, Dacomitinib, Gefitinib
170005135BPD	NSCLC	MET	c.3082+1G>T	.	IVS14	MET e14-splice	2A	Crizotinib
170005163Pe1PeSD	NSCLC	EGFR	c.2573T>G	L858R	EX21	EGFR L858R	1	Erlotinib, Afatinib, Osimertinib, Dacomitinib, Gefitinib
170005163Pe1PeSD	NSCLC	EGFR	c.2369C>T	T790M	EX20	EGFR T790M	1	Osimertinib
170005176BPD	UGI	PIK3CA	c.1034A>T	N345I	EX5	PIK3CA Onco-Mut	3B	Buparlisib, Serabelisib, Copanlisib, GDC-0077, Taselisib + Fulvestrant, Alpelisib, Buparlisib + Fulvestrant, Taselisib
170005176BPD	UGI	PIK3CA	c.1624G>A	E542K	EX10	PIK3CA Onco-Mut	3B	Buparlisib, Serabelisib, Copanlisib, GDC-0077, Taselisib + Fulvestrant, Alpelisib, Buparlisib + Fulvestrant, Taselisib
170005213BPD	NSCLC	EGFR	c.2573T>G	L858R	EX21	EGFR L858R	1	Erlotinib, Afatinib, Osimertinib, Dacomitinib, Gefitinib
170005213BPD	NSCLC	EGFR	c.2369C>T	T790M	EX20	EGFR T790M	1	Osimertinib
170005220BPD	NSCLC	EGFR	c.2573T>G	L858R	EX21	EGFR L858R	1	Erlotinib, Afatinib, Osimertinib, Dacomitinib, Gefitinib
170005220BPD	NSCLC	EGFR	c.2369C>T	T790M	EX20	EGFR T790M	1	Osimertinib
170005224BPD	NSCLC	EGFR	c.2573T>G	L858R	EX21	EGFR L858R	1	Erlotinib, Afatinib, Osimertinib, Dacomitinib, Gefitinib
170005229BPD	Colorectal	PIK3CA	c.1624G>A	E542K	EX10	PIK3CA Onco-Mut	3B	Buparlisib, Serabelisib, Copanlisib, GDC-0077, Taselisib + Fulvestrant, Alpelisib, Buparlisib + Fulvestrant, Taselisib
170005246BPD	NSCLC	TSC1	c.485C>A	S162*	EX6	TSC1 Onco-Mut	2B	Everolimus
170005251BPD	Colorectal	PIK3CA	c.113G>A	R38H	EX2	PIK3CA Onco-Mut	3B	Buparlisib, Serabelisib, Copanlisib, GDC-0077, Taselisib + Fulvestrant, Alpelisib, Buparlisib + Fulvestrant, Taselisib
170005254BPDR1	NSCLC	ALK-EML4	Fusion	Fusion	Fusion	ALK fusions	1	Crizotinib, Alectinib, Ceritinib
170005276BPD	NSCLC	EGFR	c.2239_2256delTTAAGAGAAGCAACATCT	L747_S752del	EX19	EGFR e19del	1	Erlotinib, Afatinib, Osimertinib, Dacomitinib, Gefitinib
170005286BPD	NSCLC	EGFR	c.2573T>G	L858R	EX21	EGFR L858R	1	Erlotinib, Afatinib, Osimertinib, Dacomitinib, Gefitinib
170005286BPD	NSCLC	EGFR	c.2369C>T	T790M	EX20	EGFR T790M	1	Osimertinib
170005299BPD	NSCLC	EGFR	c.2300_2308dupCCAGCGTGG	A767_V769dup	EX20	EGFR e20ins	3A	Poziotinib
170005301BPD	NSCLC	EGFR	c.2235_2249delGGAATTAAGAGAAGC	E746_A750del	EX19	EGFR e19del	1	Erlotinib, Afatinib, Osimertinib, Dacomitinib, Gefitinib
170005301BPD	NSCLC	EGFR	c.2369C>T	T790M	EX20	EGFR T790M	1	Osimertinib
170005322BPD	NSCLC	EGFR	c.2573T>G	L858R	EX21	EGFR L858R	1	Erlotinib, Afatinib, Osimertinib, Dacomitinib, Gefitinib
170005322BPD	NSCLC	EGFR	c.2369C>T	T790M	EX20	EGFR T790M	1	Osimertinib
170005332BPD	NSCLC	EGFR	c.2573T>G	L858R	EX21	EGFR L858R	1	Erlotinib, Afatinib, Osimertinib, Dacomitinib, Gefitinib
170005332BPD	NSCLC	EGFR	c.2369C>T	T790M	EX20	EGFR T790M	1	Osimertinib
170005332BPD	NSCLC	BRAF	c.1799T>A	V600E	EX15	BRAF V600E	1	Dabrafenib + Trametinib
170005337BPD	NSCLC	ALK-EML4	Fusion	Fusion	Fusion	ALK fusions	1	Crizotinib, Alectinib, Ceritinib
170005337BPD	NSCLC	PIK3CA	c.3140A>T	H1047L	EX21E	PIK3CA Onco-Mut	3B	Buparlisib, Serabelisib, Copanlisib, GDC-0077, Taselisib + Fulvestrant, Alpelisib, Buparlisib + Fulvestrant, Taselisib
170005341B1PD	NSCLC	EGFR	c.2235_2249delGGAATTAAGAGAAGC	E746_A750del	EX19	EGFR e19del	1	Erlotinib, Afatinib, Osimertinib, Dacomitinib, Gefitinib
170005343Pe1PeCD	NSCLC	EGFR	c.2573T>G	L858R	EX21	EGFR L858R	1	Erlotinib, Afatinib, Osimertinib, Dacomitinib, Gefitinib
170005349BPD	NSCLC	PIK3CA	c.3140A>T	H1047L	EX21E	PIK3CA Onco-Mut	3B	Buparlisib, Serabelisib, Copanlisib, GDC-0077, Taselisib + Fulvestrant, Alpelisib, Buparlisib + Fulvestrant, Taselisib
170005349BPD	NSCLC	EGFR	c.2303G>T	S768I	EX20	EGFR S768I	1	Erlotinib, Afatinib, Gefitinib
170005352BPD	NSCLC	PIK3CA	c.1633G>A	E545K	EX10	PIK3CA Onco-Mut	3B	Buparlisib, Serabelisib, Copanlisib, GDC-0077, Taselisib + Fulvestrant, Alpelisib, Buparlisib + Fulvestrant, Taselisib
170005381BPD	NSCLC	ERBB2	c.1976_1977delTTinsAA	V659E	EX20	ERBB2 Onco-Mut	3A	Ado-Trastuzumab Emtansine, Neratinib
170005381BPD	NSCLC	PIK3CA	c.1636C>A	Q546K	EX10	PIK3CA Onco-Mut	3B	Buparlisib, Serabelisib, Copanlisib, GDC-0077, Taselisib + Fulvestrant, Alpelisib, Buparlisib + Fulvestrant, Taselisib
170005393BPD	Breast	BRCA2	c.376C>T	Q126*	EX4	BRCA2 Onco-Mut	2A	Talazoparib, Olaparib
170005429BPD	NSCLC	EGFR	c.2235_2249delGGAATTAAGAGAAGC	E746_A750del	EX19	EGFR e19del	1	Erlotinib, Afatinib, Osimertinib, Dacomitinib, Gefitinib
170005432BPD	Breast	PIK3CA	c.1633G>A	E545K	EX10	PIK3CA Onco-Mut	1	Alpelisib + Fulvestrant
170005437BPD	Other	BRCA2	Loss	Loss	Loss	BRCA2 Onco-Mut	2B	Talazoparib, Olaparib
170005449BPD	HCC	TSC2	c.2740A>T	K914*	EX24	TSC2 Onco-Mut	2B	Everolimus
170005476BPD	Colorectal	RAF1	c.770C>T	S257L	EX7	RAF1 Onco-Mut	3B	Cobimetinib
170005477BPD	NSCLC	EGFR	c.2239_2251delinsC	L747_T751delinsP	EX19	EGFR e19del	1	Erlotinib, Afatinib, Osimertinib, Dacomitinib, Gefitinib
170005477BPD	NSCLC	EGFR	c.2369C>T	T790M	EX20	EGFR T790M	1	Osimertinib
170005481BPD	Colorectal	ERBB2	Gain	Gain	Gain	ERBB2 amplification	2B	Carboplatin-Taxol Regimen + Trastuzumab
170005482BPD	NSCLC	PIK3CA	c.1624G>A	E542K	EX10	PIK3CA Onco-Mut	3B	Buparlisib, Serabelisib, Copanlisib, GDC-0077, Taselisib + Fulvestrant, Alpelisib, Buparlisib + Fulvestrant, Taselisib
170005482BPD	NSCLC	EGFR	c.2573T>G	L858R	EX21	EGFR L858R	1	Erlotinib, Afatinib, Osimertinib, Dacomitinib, Gefitinib
170005482BPD	NSCLC	EGFR	c.2125G>A	E709K	EX18	EGFR E709K	1	Erlotinib, Afatinib, Gefitinib
170005485BPD	HCC	TSC2	c.5242A[2>4]	R1749Sfs*78	EX41	TSC2 Onco-Mut	2B	Everolimus
170005493BPD	NSCLC	EGFR	Gain	Gain	Gain	EGFR KDD	1	Afatinib, Erlotinib, Gefitinib
170005493BPD	NSCLC	EGFR	c.2573T>G	L858R	EX21	EGFR L858R	1	Erlotinib, Afatinib, Osimertinib, Dacomitinib, Gefitinib
170005496BPD	NSCLC	EGFR	c.2236_2250delGAATTAAGAGAAGCA	E746_A750del	EX19	EGFR e19del	1	Erlotinib, Afatinib, Osimertinib, Dacomitinib, Gefitinib
170005498BPD	NSCLC	KIF5B-RET	Fusion	Fusion	Fusion	RET fusions	2A	Cabozantinib, Vandetanib
170005498BPD	NSCLC	PIK3CA	c.1633G>A	E545K	EX10	PIK3CA Onco-Mut	3B	Buparlisib, Serabelisib, Copanlisib, GDC-0077, Taselisib + Fulvestrant, Alpelisib, Buparlisib + Fulvestrant, Taselisib
170005520BPD	NSCLC	ALK-EML4	Fusion	Fusion	Fusion	ALK fusions	1	Crizotinib, Alectinib, Ceritinib
170005594BPD	Colorectal	NRAS	c.181C>A	Q61K	EX3	NRAS Onco-Mut	3B	Cobimetinib
170005596BPD	NSCLC	EGFR	c.2236_2250delGAATTAAGAGAAGCA	E746_A750del	EX19	EGFR e19del	1	Erlotinib, Afatinib, Osimertinib, Dacomitinib, Gefitinib
170005605BPD	NSCLC	EGFR	c.2235_2249delGGAATTAAGAGAAGC	E746_A750del	EX19	EGFR e19del	1	Erlotinib, Afatinib, Osimertinib, Dacomitinib, Gefitinib
170005613BPD	NSCLC	ALK-EML4	Fusion	Fusion	Fusion	ALK fusions	1	Crizotinib, Alectinib, Ceritinib
170005616BPD	Colorectal	PIK3CA	c.1633G>A	E545K	EX10	PIK3CA Onco-Mut	3B	Buparlisib, Serabelisib, Copanlisib, GDC-0077, Taselisib + Fulvestrant, Alpelisib, Buparlisib + Fulvestrant, Taselisib
170005616BPD	Colorectal	NRAS	c.38G>A	G13D	EX2	NRAS Onco-Mut	3B	Cobimetinib
170005619BPD	Colorectal	ERBB2	Gain	Gain	Gain	ERBB2 amplification	2B	Carboplatin-Taxol Regimen + Trastuzumab
170005630BPD	UGI	PIK3CA	c.1634A>G	E545G	EX10	PIK3CA Onco-Mut	3B	Buparlisib, Serabelisib, Copanlisib, GDC-0077, Taselisib + Fulvestrant, Alpelisib, Buparlisib + Fulvestrant, Taselisib
170005632BPD	Colorectal	BRAF	c.1799T>A	V600E	EX15	BRAF V600E	2A	Encorafenib + Binimetinib + Cetuximab, Panitumumab + Dabrafenib + Trametinib
170005633BPD	Colorectal	PIK3CA	c.3140A>G	H1047R	EX21E	PIK3CA Onco-Mut	3B	Buparlisib, Serabelisib, Copanlisib, GDC-0077, Taselisib + Fulvestrant, Alpelisib, Buparlisib + Fulvestrant, Taselisib
170005633BPD	Colorectal	PTCH1	c.3601C[6>5]	S1203Afs*52	EX22	PTCH1 truncating	3B	Sonidegib
170005633BPD	Colorectal	PIK3CA	c.263G>A	R88Q	EX2	PIK3CA Onco-Mut	3B	Buparlisib, Serabelisib, Copanlisib, GDC-0077, Taselisib + Fulvestrant, Alpelisib, Buparlisib + Fulvestrant, Taselisib
170005635BPD	NSCLC	EGFR	c.2573T>G	L858R	EX21	EGFR L858R	1	Erlotinib, Afatinib, Osimertinib, Dacomitinib, Gefitinib
170005676BPD	NSCLC	EGFR	c.2235_2249delGGAATTAAGAGAAGC	E746_A750del	EX19	EGFR e19del	1	Erlotinib, Afatinib, Osimertinib, Dacomitinib, Gefitinib
170005680BPD	NSCLC	PIK3CA	c.3140A>G	H1047R	EX21E	PIK3CA Onco-Mut	3B	Buparlisib, Serabelisib, Copanlisib, GDC-0077, Taselisib + Fulvestrant, Alpelisib, Buparlisib + Fulvestrant, Taselisib
170005682BPD	NSCLC	EGFR	c.2239_2248delinsC	L747_A750delinsP	EX19	EGFR e19del	1	Erlotinib, Afatinib, Osimertinib, Dacomitinib, Gefitinib
170005686BPD	NSCLC	EGFR	c.2573T>G	L858R	EX21	EGFR L858R	1	Erlotinib, Afatinib, Osimertinib, Dacomitinib, Gefitinib
170005686BPD	NSCLC	EGFR	c.2369C>T	T790M	EX20	EGFR T790M	1	Osimertinib
170005687BPD	Colorectal	NRAS	c.35G>T	G12V	EX2	NRAS Onco-Mut	3B	Cobimetinib
170005690BPD	UGI	PIK3CA	c.1633G>A	E545K	EX10	PIK3CA Onco-Mut	3B	Buparlisib, Serabelisib, Copanlisib, GDC-0077, Taselisib + Fulvestrant, Alpelisib, Buparlisib + Fulvestrant, Taselisib
170005711BPD	Colorectal	PIK3CA	c.3197C>T	A1066V	EX21E	PIK3CA Onco-Mut	3B	Buparlisib, Serabelisib, Copanlisib, GDC-0077, Taselisib + Fulvestrant, Alpelisib, Buparlisib + Fulvestrant, Taselisib
170005711BPD	Colorectal	PIK3CA	c.1624G>A	E542K	EX10	PIK3CA Onco-Mut	3B	Buparlisib, Serabelisib, Copanlisib, GDC-0077, Taselisib + Fulvestrant, Alpelisib, Buparlisib + Fulvestrant, Taselisib
170005711BPD	Colorectal	KIT	c.1669T>C	W557R	EX11	KIT Onco-Mut	2B	Imatinib
170005716CeCeSDR1	Ovary	PIK3CA	Gain	Gain	Gain	PIK3CA Onco-Mut	3B	Buparlisib, Serabelisib, Copanlisib, GDC-0077, Taselisib + Fulvestrant, Alpelisib, Buparlisib + Fulvestrant, Taselisib
170005720B1PD	NSCLC	ALK-EML4	Fusion	Fusion	Fusion	ALK fusions	1	Crizotinib, Alectinib, Ceritinib
170005726B1PD	Colorectal	NRAS	c.182A>T	Q61L	EX3	NRAS Onco-Mut	3B	Cobimetinib
170005744BPD	HCC	BRAF	c.1799T>A	V600E	EX15	BRAF V600E	2B	Dabrafenib + Trametinib
170005747BPD	NSCLC	EGFR	c.2573T>G	L858R	EX21	EGFR L858R	1	Erlotinib, Afatinib, Osimertinib, Dacomitinib, Gefitinib
170005769BPDR1	NSCLC	EGFR	c.2573T>G	L858R	EX21	EGFR L858R	1	Erlotinib, Afatinib, Osimertinib, Dacomitinib, Gefitinib
170005784BPD	NSCLC	ALK-EML4	Fusion	Fusion	Fusion	ALK fusions	1	Crizotinib, Alectinib, Ceritinib
170005785BPD	NSCLC	EGFR	c.2235_2249delGGAATTAAGAGAAGC	E746_A750del	EX19	EGFR e19del	1	Erlotinib, Afatinib, Osimertinib, Dacomitinib, Gefitinib
170005792BPD	NSCLC	RAF1	c.770C>T	S257L	EX7	RAF1 Onco-Mut	3B	Cobimetinib
170005799BPD	NSCLC	PIK3CA	c.3140A>G	H1047R	EX21E	PIK3CA Onco-Mut	3B	Buparlisib, Serabelisib, Copanlisib, GDC-0077, Taselisib + Fulvestrant, Alpelisib, Buparlisib + Fulvestrant, Taselisib
170005799BPD	NSCLC	EGFR	c.2304_2305insCTGGACAGC	S768_V769insLDS	EX20	EGFR e20ins	3A	Poziotinib
170005802BPD	NSCLC	EGFR	c.2369C>T	T790M	EX20	EGFR T790M	1	Osimertinib
170005808AsSD	Uterine	BRCA1	c.3018T[2>3]	S1007Ffs*5	EX10	BRCA1 Onco-Mut	2B	Talazoparib, Olaparib
170005812BPD	NSCLC	EGFR	c.2235_2249delGGAATTAAGAGAAGC	E746_A750del	EX19	EGFR e19del	1	Erlotinib, Afatinib, Osimertinib, Dacomitinib, Gefitinib
170005812BPD	NSCLC	EGFR	c.2369C>T	T790M	EX20	EGFR T790M	1	Osimertinib
170005820BPD	NSCLC	EGFR	c.2300_2308dupCCAGCGTGG	A767_V769dup	EX20	EGFR e20ins	3A	Poziotinib
170005822BPDR1	NSCLC	EGFR	c.2235_2249delGGAATTAAGAGAAGC	E746_A750del	EX19	EGFR e19del	1	Erlotinib, Afatinib, Osimertinib, Dacomitinib, Gefitinib
170005822BPDR1	NSCLC	PIK3CA	c.1624G>A	E542K	EX10	PIK3CA Onco-Mut	3B	Buparlisib, Serabelisib, Copanlisib, GDC-0077, Taselisib + Fulvestrant, Alpelisib, Buparlisib + Fulvestrant, Taselisib
170005825BPD	NSCLC	EGFR	c.2235_2249delGGAATTAAGAGAAGC	E746_A750del	EX19	EGFR e19del	1	Erlotinib, Afatinib, Osimertinib, Dacomitinib, Gefitinib
170005825BPD	NSCLC	EGFR	c.2369C>T	T790M	EX20	EGFR T790M	1	Osimertinib
170005835BPD	NSCLC	KIF16B-ROS1	Fusion	Fusion	Fusion	ROS1 fusions	1	Crizotinib
170005835BPD	NSCLC	EGFR	c.2573T>G	L858R	EX21	EGFR L858R	1	Erlotinib, Afatinib, Osimertinib, Dacomitinib, Gefitinib
170005835BPD	NSCLC	EGFR	c.2369C>T	T790M	EX20	EGFR T790M	1	Osimertinib
170005840BPD	NSCLC	EGFR	c.2369C>T	T790M	EX20	EGFR T790M	1	Osimertinib
170005840BPD	NSCLC	EGFR	c.2240_2257delTAAGAGAAGCAACATCTC	L747_P753delinsS	EX19	EGFR e19del	1	Erlotinib, Afatinib, Osimertinib, Dacomitinib, Gefitinib
170005871PeSD	NSCLC	EGFR	c.2235_2249delGGAATTAAGAGAAGC	E746_A750del	EX19	EGFR e19del	1	Erlotinib, Afatinib, Osimertinib, Dacomitinib, Gefitinib
170005875BPD	Other	BRAF	c.1742A>G	N581S	EX15	BRAF Onco-Mut	3B	Cobimetinib
170005877BPD	NSCLC	EGFR	c.2573T>G	L858R	EX21	EGFR L858R	1	Erlotinib, Afatinib, Osimertinib, Dacomitinib, Gefitinib
170005880BPD	SCLC	PIK3CA	c.1636C>A	Q546K	EX10	PIK3CA Onco-Mut	3B	Buparlisib, Serabelisib, Copanlisib, GDC-0077, Taselisib + Fulvestrant, Alpelisib, Buparlisib + Fulvestrant, Taselisib
170005887BPD	Breast	PIK3CA	c.3140A>G	H1047R	EX21E	PIK3CA Onco-Mut	1	Alpelisib + Fulvestrant
170005887BPD	Breast	PIK3CA	c.1093G>A	E365K	EX6	PIK3CA Onco-Mut	1	Alpelisib + Fulvestrant
170005888PeSD	NSCLC	EGFR	c.2573T>G	L858R	EX21	EGFR L858R	1	Erlotinib, Afatinib, Osimertinib, Dacomitinib, Gefitinib
170005890Pe1PeCD	NSCLC	EGFR	c.2573T>G	L858R	EX21	EGFR L858R	1	Erlotinib, Afatinib, Osimertinib, Dacomitinib, Gefitinib
170005890Pe1PeCD	NSCLC	EGFR	c.2369C>T	T790M	EX20	EGFR T790M	1	Osimertinib
170005950BPD	Other	PIK3CA	c.2176G>A	E726K	EX14	PIK3CA Onco-Mut	3B	Buparlisib, Serabelisib, Copanlisib, GDC-0077, Taselisib + Fulvestrant, Alpelisib, Buparlisib + Fulvestrant, Taselisib
170005973BPD	NSCLC	EGFR	c.2236_2250delGAATTAAGAGAAGCA	E746_A750del	EX19	EGFR e19del	1	Erlotinib, Afatinib, Osimertinib, Dacomitinib, Gefitinib
170006001BPD	Uterine	BRCA1	c.2136T>A	C712*	EX10	BRCA1 Onco-Mut	2B	Talazoparib, Olaparib
170006077BPD	NSCLC	EGFR	c.2573T>G	L858R	EX21	EGFR L858R	1	Erlotinib, Afatinib, Osimertinib, Dacomitinib, Gefitinib
170006077BPD	NSCLC	EGFR	c.2369C>T	T790M	EX20	EGFR T790M	1	Osimertinib
170006078BPD	NSCLC	EGFR	Gain	Gain	Gain	EGFR KDD	1	Afatinib, Erlotinib, Gefitinib
170006078BPD	NSCLC	EGFR	c.2369C>T	T790M	EX20	EGFR T790M	1	Osimertinib
170006081BPD	Biliray	BRCA2	c.712G>T	E238*	EX9	BRCA2 Onco-Mut	2B	Talazoparib, Olaparib
170006082BPD	NSCLC	EGFR	Gain	Gain	Gain	EGFR KDD	1	Afatinib, Erlotinib, Gefitinib
170006082BPD	NSCLC	ERBB2	Gain	Gain	Gain	ERBB2 amplification	2B	Carboplatin-Taxol Regimen + Trastuzumab
170006082BPD	NSCLC	EGFR	c.2573T>G	L858R	EX21	EGFR L858R	1	Erlotinib, Afatinib, Osimertinib, Dacomitinib, Gefitinib
170006087BPD	NSCLC	EGFR	c.2239_2248delinsC	L747_A750delinsP	EX19	EGFR e19del	1	Erlotinib, Afatinib, Osimertinib, Dacomitinib, Gefitinib
170006093BPD	NSCLC	EGFR	c.2573T>G	L858R	EX21	EGFR L858R	1	Erlotinib, Afatinib, Osimertinib, Dacomitinib, Gefitinib
170006113BPD	SCLC	BRCA2	Loss	Loss	Loss	BRCA2 Onco-Mut	2B	Talazoparib, Olaparib
170006113BPD	SCLC	PIK3CA	c.3140A>G	H1047R	EX21E	PIK3CA Onco-Mut	3B	Buparlisib, Serabelisib, Copanlisib, GDC-0077, Taselisib + Fulvestrant, Alpelisib, Buparlisib + Fulvestrant, Taselisib
170006150PeSD	NSCLC	EGFR	c.2573T>G	L858R	EX21	EGFR L858R	1	Erlotinib, Afatinib, Osimertinib, Dacomitinib, Gefitinib
170006154BPD	NSCLC	PIK3CA	c.3129G>T	M1043I	EX21E	PIK3CA Onco-Mut	3B	Buparlisib, Serabelisib, Copanlisib, GDC-0077, Taselisib + Fulvestrant, Alpelisib, Buparlisib + Fulvestrant, Taselisib
170006166BPD	NSCLC	BRAF	c.1799T>A	V600E	EX15	BRAF V600E	1	Dabrafenib + Trametinib
170006203PeSDR1	NSCLC	EGFR	c.2235_2249delGGAATTAAGAGAAGC	E746_A750del	EX19	EGFR e19del	1	Erlotinib, Afatinib, Osimertinib, Dacomitinib, Gefitinib
170006238BPD	NSCLC	EGFR	c.2369C>T	T790M	EX20	EGFR T790M	1	Osimertinib
170006238BPD	NSCLC	EGFR	c.2240_2257delTAAGAGAAGCAACATCTC	L747_P753delinsS	EX19	EGFR e19del	1	Erlotinib, Afatinib, Osimertinib, Dacomitinib, Gefitinib
170006239BPD	NSCLC	EGFR	c.2237_2251delAATTAAGAGAAGCAA	E746_T751delinsA	EX19	EGFR e19del	1	Erlotinib, Afatinib, Osimertinib, Dacomitinib, Gefitinib
170006245BPD	NSCLC	EGFR	c.2317_2318insGGC	P772_H773insR	EX20	EGFR e20ins	3A	Poziotinib
170006336BPD	Breast	BRCA1	c.4946_4952delGAATGTC	R1649Tfs*7	EX15	BRCA1 Onco-Mut	2A	Talazoparib, Olaparib
170006348BPD	NSCLC	PIK3CA	c.1633G>A	E545K	EX10	PIK3CA Onco-Mut	3B	Buparlisib, Serabelisib, Copanlisib, GDC-0077, Taselisib + Fulvestrant, Alpelisib, Buparlisib + Fulvestrant, Taselisib
170006371B2PD	Colorectal	PTCH1	c.3883C[3>2]	G1296Dfs*76	EX23	PTCH1 truncating	3B	Sonidegib
170006382BPD	NSCLC	EGFR	c.2235_2249delGGAATTAAGAGAAGC	E746_A750del	EX19	EGFR e19del	1	Erlotinib, Afatinib, Osimertinib, Dacomitinib, Gefitinib
170006382BPD	NSCLC	EGFR	c.2369C>T	T790M	EX20	EGFR T790M	1	Osimertinib
170006398B1PD	Colorectal	PIK3CA	c.263G>A	R88Q	EX2	PIK3CA Onco-Mut	3B	Buparlisib, Serabelisib, Copanlisib, GDC-0077, Taselisib + Fulvestrant, Alpelisib, Buparlisib + Fulvestrant, Taselisib
170006398B1PD	Colorectal	PIK3CA	c.1624G>A	E542K	EX10	PIK3CA Onco-Mut	3B	Buparlisib, Serabelisib, Copanlisib, GDC-0077, Taselisib + Fulvestrant, Alpelisib, Buparlisib + Fulvestrant, Taselisib
170006404BPD	NSCLC	EGFR	c.2235_2249delGGAATTAAGAGAAGC	E746_A750del	EX19	EGFR e19del	1	Erlotinib, Afatinib, Osimertinib, Dacomitinib, Gefitinib
170006404BPD	NSCLC	EGFR	c.2369C>T	T790M	EX20	EGFR T790M	1	Osimertinib
170006410BPD	NSCLC	EGFR	c.2573T>G	L858R	EX21	EGFR L858R	1	Erlotinib, Afatinib, Osimertinib, Dacomitinib, Gefitinib
170006426B1PD	Colorectal	BRAF	c.1799T>A	V600E	EX15	BRAF V600E	2A	Encorafenib + Binimetinib + Cetuximab, Panitumumab + Dabrafenib + Trametinib
170006426B1PD	Colorectal	PIK3CA	c.1636C>A	Q546K	EX10	PIK3CA Onco-Mut	3B	Buparlisib, Serabelisib, Copanlisib, GDC-0077, Taselisib + Fulvestrant, Alpelisib, Buparlisib + Fulvestrant, Taselisib
170006468BPD	NSCLC	BRAF	c.1786G>C	G596R	EX15	BRAF Onco-Mut	3B	Cobimetinib
170006470BPD	Cervical	PIK3CA	c.1633G>A	E545K	EX10	PIK3CA Onco-Mut	3B	Buparlisib, Serabelisib, Copanlisib, GDC-0077, Taselisib + Fulvestrant, Alpelisib, Buparlisib + Fulvestrant, Taselisib
170006478BPD	NSCLC	KIF5B-RET	Fusion	Fusion	Fusion	RET fusions	2A	Cabozantinib, Vandetanib
170006506BPD	Biliray	ERBB2	Gain	Gain	Gain	ERBB2 amplification	2B	Carboplatin-Taxol Regimen + Trastuzumab
170006525BPD	NSCLC	ALK-EML4	Fusion	Fusion	Fusion	ALK fusions	1	Crizotinib, Alectinib, Ceritinib
170006540BPD	Uterine	PIK3CA	c.3140A>G	H1047R	EX21E	PIK3CA Onco-Mut	3B	Buparlisib, Serabelisib, Copanlisib, GDC-0077, Taselisib + Fulvestrant, Alpelisib, Buparlisib + Fulvestrant, Taselisib
170006542BPD	NSCLC	EGFR	c.2573T>G	L858R	EX21	EGFR L858R	1	Erlotinib, Afatinib, Osimertinib, Dacomitinib, Gefitinib
170006561BPD	NSCLC	MET	c.3028G>C	D1010H	EX14	MET D1010H	2A	Crizotinib
170006562BPD	NSCLC	EGFR	c.2236_2250delGAATTAAGAGAAGCA	E746_A750del	EX19	EGFR e19del	1	Erlotinib, Afatinib, Osimertinib, Dacomitinib, Gefitinib
170006562BPD	NSCLC	EGFR	c.2369C>T	T790M	EX20	EGFR T790M	1	Osimertinib
170006570BPD	NSCLC	EGFR	c.2582T>G	L861R	EX21	EGFR L861	1	Afatinib, Erlotinib, Gefitinib
170006573BPD	NSCLC	PIK3CA	c.3140A>G	H1047R	EX21E	PIK3CA Onco-Mut	3B	Buparlisib, Serabelisib, Copanlisib, GDC-0077, Taselisib + Fulvestrant, Alpelisib, Buparlisib + Fulvestrant, Taselisib
170006574BPD	NSCLC	PIK3CA	Gain	Gain	Gain	PIK3CA Onco-Mut	3B	Buparlisib, Serabelisib, Copanlisib, GDC-0077, Taselisib + Fulvestrant, Alpelisib, Buparlisib + Fulvestrant, Taselisib
170006576BPD	NSCLC	KIF5B-RET	Fusion	Fusion	Fusion	RET fusions	2A	Cabozantinib, Vandetanib
170006590BPD	NSCLC	EGFR	Gain	Gain	Gain	EGFR KDD	1	Afatinib, Erlotinib, Gefitinib
170006590BPD	NSCLC	EGFR	c.2369C>T	T790M	EX20	EGFR T790M	1	Osimertinib
170006590BPD	NSCLC	EGFR	c.2240_2257delTAAGAGAAGCAACATCTC	L747_P753delinsS	EX19	EGFR e19del	1	Erlotinib, Afatinib, Osimertinib, Dacomitinib, Gefitinib
170006592BPD	NSCLC	EGFR	c.2237_2255delAATTAAGAGAAGCAACATCinsT	E746_S752delinsV	EX19	EGFR e19del	1	Erlotinib, Afatinib, Osimertinib, Dacomitinib, Gefitinib
170006597BPD	NSCLC	BRCA2	c.9961C>T	Q3321*	EX27E	BRCA2 Onco-Mut	2B	Talazoparib, Olaparib
170006597BPD	NSCLC	EGFR	c.2236_2252delinsTT	E746_T751delinsL	EX19	EGFR e19del	1	Erlotinib, Afatinib, Osimertinib, Dacomitinib, Gefitinib
170006599BPD	SCLC	NCOA4-RET	Fusion	Fusion	Fusion	RET fusions	2B	Cabozantinib, Vandetanib
170006606BPD	NSCLC	EGFR	c.2235_2249delGGAATTAAGAGAAGC	E746_A750del	EX19	EGFR e19del	1	Erlotinib, Afatinib, Osimertinib, Dacomitinib, Gefitinib
170006606BPD	NSCLC	EGFR	c.2369C>T	T790M	EX20	EGFR T790M	1	Osimertinib
170006607BPD	NSCLC	ERBB2	c.2332_2340dupGGCTCCCCA	G778_P780dup	EX20	ERBB2 Onco-Mut	3A	Ado-Trastuzumab Emtansine, Neratinib
170006609BPD	NSCLC	EGFR	c.2156G>C	G719A	EX18	EGFR G719	1	Afatinib, Erlotinib, Gefitinib
170006614BPD	NSCLC	EGFR	Gain	Gain	Gain	EGFR KDD	1	Afatinib, Erlotinib, Gefitinib
170006614BPD	NSCLC	EGFR	c.2235_2249delGGAATTAAGAGAAGC	E746_A750del	EX19	EGFR e19del	1	Erlotinib, Afatinib, Osimertinib, Dacomitinib, Gefitinib
170006622BPD	NSCLC	EGFR	Gain	Gain	Gain	EGFR KDD	1	Afatinib, Erlotinib, Gefitinib
170006622BPD	NSCLC	EGFR	c.2235_2249delGGAATTAAGAGAAGC	E746_A750del	EX19	EGFR e19del	1	Erlotinib, Afatinib, Osimertinib, Dacomitinib, Gefitinib
170006627BPD	NSCLC	NRAS	c.181C>A	Q61K	EX3	NRAS Onco-Mut	3B	Cobimetinib
170006629BPD	NSCLC	MET	c.3028G>C	D1010H	EX14	MET D1010H	2A	Crizotinib
170006637BPD	NSCLC	EGFR	c.2303G>T	S768I	EX20	EGFR S768I	1	Erlotinib, Afatinib, Gefitinib
170006637BPD	NSCLC	EGFR	c.2155G>A	G719S	EX18	EGFR G719	1	Afatinib, Erlotinib, Gefitinib
170006639BPD	NSCLC	EGFR	c.2155G>A	G719S	EX18	EGFR G719	1	Afatinib, Erlotinib, Gefitinib
170006692BPD	NSCLC	CCDC6-RET	Fusion	Fusion	Fusion	RET fusions	2A	Cabozantinib, Vandetanib
170006694BPD	NSCLC	ERBB2	c.2313_2324dupATACGTGATGGC	Y772_A775dup	EX20	ERBB2 Onco-Mut	3A	Ado-Trastuzumab Emtansine, Neratinib
170006739BPD	NSCLC	EGFR	c.2573T>G	L858R	EX21	EGFR L858R	1	Erlotinib, Afatinib, Osimertinib, Dacomitinib, Gefitinib
170006748BPD	NSCLC	EGFR	c.2235_2249delGGAATTAAGAGAAGC	E746_A750del	EX19	EGFR e19del	1	Erlotinib, Afatinib, Osimertinib, Dacomitinib, Gefitinib
170006748BPD	NSCLC	EGFR	c.2369C>T	T790M	EX20	EGFR T790M	1	Osimertinib
170006751BPD	Breast	PIK3CA	c.1035T>A	N345K	EX5	PIK3CA Onco-Mut	1	Alpelisib + Fulvestrant
170006752BPD	NSCLC	EGFR	c.2236_2250delGAATTAAGAGAAGCA	E746_A750del	EX19	EGFR e19del	1	Erlotinib, Afatinib, Osimertinib, Dacomitinib, Gefitinib
170006752BPD	NSCLC	EGFR	c.2369C>T	T790M	EX20	EGFR T790M	1	Osimertinib
170006781BPD	NSCLC	ALK-EML4	Fusion	Fusion	Fusion	ALK fusions	1	Crizotinib, Alectinib, Ceritinib
170006782BPD	NSCLC	EGFR	c.2573T>G	L858R	EX21	EGFR L858R	1	Erlotinib, Afatinib, Osimertinib, Dacomitinib, Gefitinib
170006782BPD	NSCLC	EGFR	c.2369C>T	T790M	EX20	EGFR T790M	1	Osimertinib
170006785BPD	Renal	TSC2	c.3094C>T	R1032*	EX27	TSC2 Onco-Mut	2A	Everolimus
170006825BPD	NSCLC	EGFR	c.2573T>G	L858R	EX21	EGFR L858R	1	Erlotinib, Afatinib, Osimertinib, Dacomitinib, Gefitinib
170006825BPD	NSCLC	EGFR	c.2369C>T	T790M	EX20	EGFR T790M	1	Osimertinib
170006831BPD	NSCLC	ERBB2	c.929C>T	S310F	EX8	ERBB2 Onco-Mut	3A	Ado-Trastuzumab Emtansine, Neratinib
170006831BPD	NSCLC	EGFR	c.2573T>G	L858R	EX21	EGFR L858R	1	Erlotinib, Afatinib, Osimertinib, Dacomitinib, Gefitinib
170006872BPD	Breast	PIK3CA	c.3140A>T	H1047L	EX21E	PIK3CA Onco-Mut	1	Alpelisib + Fulvestrant
170006873BPD	Breast	PIK3CA	c.3140A>T	H1047L	EX21E	PIK3CA Onco-Mut	1	Alpelisib + Fulvestrant
170006873BPD	Breast	ESR1	c.1610A>C	Y537S	EX10E	ESR1 Onco-Mut	3A	AZD9496, Fulvestrant
170006874BPD	NSCLC	MAP2K1	c.171G>T	K57N	EX2	MAP2K1 Onco-Mut	3A	Cobimetinib, Trametinib
170006877BPD	Breast	PIK3CA	c.1035T>A	N345K	EX5	PIK3CA Onco-Mut	1	Alpelisib + Fulvestrant
170006877BPD	Breast	ERBB2	c.2305G>T	D769Y	EX19	ERBB2 Onco-Mut	3A	Neratinib
170006877BPD	Breast	ERBB2	c.929C>T	S310F	EX8	ERBB2 Onco-Mut	3A	Neratinib
170006878BPD	Breast	PIK3CA	c.3140A>G	H1047R	EX21E	PIK3CA Onco-Mut	1	Alpelisib + Fulvestrant
170006880BPD	Breast	PIK3CA	c.3140A>G	H1047R	EX21E	PIK3CA Onco-Mut	1	Alpelisib + Fulvestrant
170006881BPD	NSCLC	EGFR	c.2573T>G	L858R	EX21	EGFR L858R	1	Erlotinib, Afatinib, Osimertinib, Dacomitinib, Gefitinib
170006897BPD	NSCLC	EGFR	c.2240_2264delinsCGAAAGA	L747_A755delinsSKD	EX19	EGFR e19del	1	Erlotinib, Afatinib, Osimertinib, Dacomitinib, Gefitinib
170006933BPD	NSCLC	EGFR	c.2582T>A	L861Q	EX21	EGFR L861	1	Afatinib, Erlotinib, Gefitinib
170006933BPD	NSCLC	EGFR	c.2155G>A	G719S	EX18	EGFR G719	1	Afatinib, Erlotinib, Gefitinib
170006934BPD	NSCLC	PTCH1	c.218G[2>3]	K74Efs*16	EX2	PTCH1 truncating	3B	Sonidegib
170006941B2PD	NSCLC	EGFR	c.2235_2249delGGAATTAAGAGAAGC	E746_A750del	EX19	EGFR e19del	1	Erlotinib, Afatinib, Osimertinib, Dacomitinib, Gefitinib
170006952BPD	NSCLC	EGFR	c.2573T>G	L858R	EX21	EGFR L858R	1	Erlotinib, Afatinib, Osimertinib, Dacomitinib, Gefitinib
170006968BPD	Soft-tissue	PIK3CA	c.277C>T	R93W	EX2	PIK3CA Onco-Mut	3B	Buparlisib, Serabelisib, Copanlisib, GDC-0077, Taselisib + Fulvestrant, Alpelisib, Buparlisib + Fulvestrant, Taselisib
170006990BPD	NSCLC	EGFR	c.2573T>G	L858R	EX21	EGFR L858R	1	Erlotinib, Afatinib, Osimertinib, Dacomitinib, Gefitinib
170006993B1PD	Colorectal	PTCH1	c.2913T>A	Y971*	EX18	PTCH1 truncating	3B	Sonidegib
170006994BPD	NSCLC	TSC1	c.474_476delinsGT	F158Lfs*9	EX6	TSC1 Onco-Mut	2B	Everolimus
170006994BPD	NSCLC	NRAS	c.37G>C	G13R	EX2	NRAS Onco-Mut	3B	Cobimetinib
170007015PeSD	NSCLC	ALK-EML4	Fusion	Fusion	Fusion	ALK fusions	1	Crizotinib, Alectinib, Ceritinib
170007015PeSD	NSCLC	ALK	c.3607G>A	D1203N	EX23	ALK Onco-Mut	1	Brigatinib, Lorlatinib
170007015PeSD	NSCLC	ALK	c.3383G>C	G1128A	EX21	ALK Onco-Mut	1	Brigatinib, Lorlatinib
170007015PeSD	NSCLC	ALK	c.3806G>C	G1269A	EX25	ALK Onco-Mut	1	Brigatinib, Lorlatinib
170007015PeSD	NSCLC	ALK	c.3512T>G	I1171S	EX22	ALK Onco-Mut	1	Brigatinib, Lorlatinib
170007017BPD	NSCLC	EGFR	c.2235_2249delGGAATTAAGAGAAGC	E746_A750del	EX19	EGFR e19del	1	Erlotinib, Afatinib, Osimertinib, Dacomitinib, Gefitinib
170007017BPD	NSCLC	EGFR	c.2369C>T	T790M	EX20	EGFR T790M	1	Osimertinib
170007017BPD	NSCLC	TSC2	c.2545+2T>A	.	IVS22	TSC2 Onco-Mut	2B	Everolimus
170007020BPD	NSCLC	EGFR	c.2236_2250delGAATTAAGAGAAGCA	E746_A750del	EX19	EGFR e19del	1	Erlotinib, Afatinib, Osimertinib, Dacomitinib, Gefitinib
170007039BPD	Breast	PIK3CA	c.3140A>G	H1047R	EX21E	PIK3CA Onco-Mut	1	Alpelisib + Fulvestrant
170007061BPD	NSCLC	EGFR	c.2572_2573delCTinsAG	L858R	EX21	EGFR L858R	1	Erlotinib, Afatinib, Osimertinib, Dacomitinib, Gefitinib
170007061BPD	NSCLC	EGFR	c.2369C>T	T790M	EX20	EGFR T790M	1	Osimertinib
170007067BPD	NSCLC	EGFR	c.2573_2574delTGinsGT	L858R	EX21	EGFR L858R	1	Erlotinib, Afatinib, Osimertinib, Dacomitinib, Gefitinib
170007097BPD	NSCLC	EGFR	c.2156G>C	G719A	EX18	EGFR G719	1	Afatinib, Erlotinib, Gefitinib
170007103BPD	NSCLC	EGFR	c.2235_2249delGGAATTAAGAGAAGC	E746_A750del	EX19	EGFR e19del	1	Erlotinib, Afatinib, Osimertinib, Dacomitinib, Gefitinib
170007103BPD	NSCLC	EGFR	c.2369C>T	T790M	EX20	EGFR T790M	1	Osimertinib
170007110CeSD	NSCLC	EGFR	c.2573T>G	L858R	EX21	EGFR L858R	1	Erlotinib, Afatinib, Osimertinib, Dacomitinib, Gefitinib
170007116BPD	NSCLC	EGFR	c.2235_2249delGGAATTAAGAGAAGC	E746_A750del	EX19	EGFR e19del	1	Erlotinib, Afatinib, Osimertinib, Dacomitinib, Gefitinib
170007116BPD	NSCLC	EGFR	c.2369C>T	T790M	EX20	EGFR T790M	1	Osimertinib
170007136BPD	NSCLC	EGFR	c.2573T>G	L858R	EX21	EGFR L858R	1	Erlotinib, Afatinib, Osimertinib, Dacomitinib, Gefitinib
170007157BPD	Breast	ERBB2	Gain	Gain	Gain	ERBB2 amplification	1	Lapatinib + Trastuzumab, Pertuzumab + Trastuzumab, Ado-Trastuzumab Emtansine, Lapatinib, Neratinib, Trastuzumab
170007157BPD	Breast	PIK3CA	c.3140A>G	H1047R	EX21E	PIK3CA Onco-Mut	1	Alpelisib + Fulvestrant
170007167BPD	Breast	PIK3CA	c.3140A>G	H1047R	EX21E	PIK3CA Onco-Mut	1	Alpelisib + Fulvestrant
170007172B2PD	Breast	ERBB2	Gain	Gain	Gain	ERBB2 amplification	1	Lapatinib + Trastuzumab, Pertuzumab + Trastuzumab, Ado-Trastuzumab Emtansine, Lapatinib, Neratinib, Trastuzumab
170007197BPD	Renal	BRCA1	c.5075-1G>T	.	IVS16	BRCA1 Onco-Mut	2B	Talazoparib, Olaparib
170007198BPD	Other	ERBB2	c.2305G>C	D769H	EX19	ERBB2 Onco-Mut	3B	Neratinib
170007221BPD	Cervical	PIK3CA	c.1624G>A	E542K	EX10	PIK3CA Onco-Mut	3B	Buparlisib, Serabelisib, Copanlisib, GDC-0077, Taselisib + Fulvestrant, Alpelisib, Buparlisib + Fulvestrant, Taselisib
170007226BPD	NSCLC	EGFR	c.2573T>G	L858R	EX21	EGFR L858R	1	Erlotinib, Afatinib, Osimertinib, Dacomitinib, Gefitinib
170007234BPD	NSCLC	EGFR	c.2573T>G	L858R	EX21	EGFR L858R	1	Erlotinib, Afatinib, Osimertinib, Dacomitinib, Gefitinib
170007234BPD	NSCLC	EGFR	c.2369C>T	T790M	EX20	EGFR T790M	1	Osimertinib
170007241BPD	NSCLC	EGFR	c.2573T>G	L858R	EX21	EGFR L858R	1	Erlotinib, Afatinib, Osimertinib, Dacomitinib, Gefitinib
170007241BPD	NSCLC	EGFR	c.2369C>T	T790M	EX20	EGFR T790M	1	Osimertinib
170007242BPD	NSCLC	EGFR	c.2573T>G	L858R	EX21	EGFR L858R	1	Erlotinib, Afatinib, Osimertinib, Dacomitinib, Gefitinib
170007251BPD	NSCLC	EGFR	c.2236_2250delGAATTAAGAGAAGCA	E746_A750del	EX19	EGFR e19del	1	Erlotinib, Afatinib, Osimertinib, Dacomitinib, Gefitinib
170007251BPD	NSCLC	EGFR	c.2369C>T	T790M	EX20	EGFR T790M	1	Osimertinib
170007252BPD	NSCLC	EGFR	c.2235_2249delGGAATTAAGAGAAGC	E746_A750del	EX19	EGFR e19del	1	Erlotinib, Afatinib, Osimertinib, Dacomitinib, Gefitinib
170007258BPD	Breast	PIK3CA	c.3140A>G	H1047R	EX21E	PIK3CA Onco-Mut	1	Alpelisib + Fulvestrant
170007258BPD	Breast	PIK3CA	c.1635G>T	E545D	EX10	PIK3CA Onco-Mut	1	Alpelisib + Fulvestrant
170007258BPD	Breast	BRAF	c.1799T>A	V600E	EX15	BRAF V600E	2B	Dabrafenib + Trametinib
170007260BPD	NSCLC	MAP2K1	c.171G>T	K57N	EX2	MAP2K1 Onco-Mut	3A	Cobimetinib, Trametinib
170007260BPD	NSCLC	PIK3CA	c.1633G>A	E545K	EX10	PIK3CA Onco-Mut	3B	Buparlisib, Serabelisib, Copanlisib, GDC-0077, Taselisib + Fulvestrant, Alpelisib, Buparlisib + Fulvestrant, Taselisib
170007272BPD	NSCLC	PIK3CA	c.3140A>T	H1047L	EX21E	PIK3CA Onco-Mut	3B	Buparlisib, Serabelisib, Copanlisib, GDC-0077, Taselisib + Fulvestrant, Alpelisib, Buparlisib + Fulvestrant, Taselisib
170007281BPD	NSCLC	PIK3CA	c.1624G>A	E542K	EX10	PIK3CA Onco-Mut	3B	Buparlisib, Serabelisib, Copanlisib, GDC-0077, Taselisib + Fulvestrant, Alpelisib, Buparlisib + Fulvestrant, Taselisib
170007295BPD	NSCLC	ERBB2	c.2313_2324dupATACGTGATGGC	Y772_A775dup	EX20	ERBB2 Onco-Mut	3A	Ado-Trastuzumab Emtansine, Neratinib
170007296BPD	NSCLC	EGFR	c.2235_2249delGGAATTAAGAGAAGC	E746_A750del	EX19	EGFR e19del	1	Erlotinib, Afatinib, Osimertinib, Dacomitinib, Gefitinib
170007296BPD	NSCLC	EGFR	c.2369C>T	T790M	EX20	EGFR T790M	1	Osimertinib
170007298BPD	Breast	ERBB2	Gain	Gain	Gain	ERBB2 amplification	1	Lapatinib + Trastuzumab, Pertuzumab + Trastuzumab, Ado-Trastuzumab Emtansine, Lapatinib, Neratinib, Trastuzumab
170007300BPD	NSCLC	BRAF	c.1799T>A	V600E	EX15	BRAF V600E	1	Dabrafenib + Trametinib
170007300BPD	NSCLC	EGFR	c.2235_2249delGGAATTAAGAGAAGC	E746_A750del	EX19	EGFR e19del	1	Erlotinib, Afatinib, Osimertinib, Dacomitinib, Gefitinib
170007300BPD	NSCLC	EGFR	c.2369C>T	T790M	EX20	EGFR T790M	1	Osimertinib
170007445BPD	NSCLC	RAF1	c.776C>A	S259Y	EX7	RAF1 Onco-Mut	3B	Cobimetinib
170007451BPD	NSCLC	EGFR	c.2573T>G	L858R	EX21	EGFR L858R	1	Erlotinib, Afatinib, Osimertinib, Dacomitinib, Gefitinib
170007455BPD	NSCLC	EGFR	c.2235_2249delGGAATTAAGAGAAGC	E746_A750del	EX19	EGFR e19del	1	Erlotinib, Afatinib, Osimertinib, Dacomitinib, Gefitinib
170007460BPD	NSCLC	EGFR	c.2235_2249delGGAATTAAGAGAAGC	E746_A750del	EX19	EGFR e19del	1	Erlotinib, Afatinib, Osimertinib, Dacomitinib, Gefitinib
170007463BPD	NSCLC	EGFR	c.2240_2254delTAAGAGAAGCAACAT	L747_T751del	EX19	EGFR e19del	1	Erlotinib, Afatinib, Osimertinib, Dacomitinib, Gefitinib
170007468BPD	NSCLC	EGFR	c.2156G>C	G719A	EX18	EGFR G719	1	Afatinib, Erlotinib, Gefitinib
170007484BPD	NSCLC	EGFR	c.2573T>G	L858R	EX21	EGFR L858R	1	Erlotinib, Afatinib, Osimertinib, Dacomitinib, Gefitinib
170007486Pe2PeCD	NSCLC	CD74-ROS1	Fusion	Fusion	Fusion	ROS1 fusions	1	Crizotinib
170007493B1PD	NSCLC	EGFR	c.2573T>G	L858R	EX21	EGFR L858R	1	Erlotinib, Afatinib, Osimertinib, Dacomitinib, Gefitinib
170007499BPD	NSCLC	EGFR	c.2240_2254delTAAGAGAAGCAACAT	L747_T751del	EX19	EGFR e19del	1	Erlotinib, Afatinib, Osimertinib, Dacomitinib, Gefitinib
170007499BPD	NSCLC	EGFR	c.2369C>T	T790M	EX20	EGFR T790M	1	Osimertinib
170007501B1PD	NSCLC	EGFR	c.2573T>G	L858R	EX21	EGFR L858R	1	Erlotinib, Afatinib, Osimertinib, Dacomitinib, Gefitinib
170007501B1PD	NSCLC	EGFR	c.2369C>T	T790M	EX20	EGFR T790M	1	Osimertinib
170007515BPD	NSCLC	EGFR	c.2237_2254delAATTAAGAGAAGCAACAT	E746_S752delinsA	EX19	EGFR e19del	1	Erlotinib, Afatinib, Osimertinib, Dacomitinib, Gefitinib
170007516TD	NSCLC	KIF5B-RET	Fusion	Fusion	Fusion	RET fusions	2A	Cabozantinib, Vandetanib
170007523BPD	UGI	PIK3CA	c.317G>T	G106V	EX2	PIK3CA Onco-Mut	3B	Buparlisib, Serabelisib, Copanlisib, GDC-0077, Taselisib + Fulvestrant, Alpelisib, Buparlisib + Fulvestrant, Taselisib
170007540BPD	NSCLC	EGFR	c.2236_2250delGAATTAAGAGAAGCA	E746_A750del	EX19	EGFR e19del	1	Erlotinib, Afatinib, Osimertinib, Dacomitinib, Gefitinib
170007542BPD	NSCLC	EGFR	c.2573T>G	L858R	EX21	EGFR L858R	1	Erlotinib, Afatinib, Osimertinib, Dacomitinib, Gefitinib
170007546BPD	NSCLC	MAP2K1	c.171G>C	K57N	EX2	MAP2K1 Onco-Mut	3A	Cobimetinib, Trametinib
170007546BPD	NSCLC	PIK3CA	c.1633G>A	E545K	EX10	PIK3CA Onco-Mut	3B	Buparlisib, Serabelisib, Copanlisib, GDC-0077, Taselisib + Fulvestrant, Alpelisib, Buparlisib + Fulvestrant, Taselisib
170007548BPD	NSCLC	ALK-EML4	Fusion	Fusion	Fusion	ALK fusions	1	Crizotinib, Alectinib, Ceritinib
170007580BPD	Breast	PIK3CA	c.3140A>G	H1047R	EX21E	PIK3CA Onco-Mut	1	Alpelisib + Fulvestrant
170007595BPD	Breast	BRCA1	c.4946_4952delGAATGTC	R1649Tfs*7	EX15	BRCA1 Onco-Mut	2A	Talazoparib, Olaparib
170007596BPD	NSCLC	KIT	c.2407G>T	G803C	EX17	KIT e17mut	2B	Imatinib
170007600BPD	NSCLC	EGFR	c.2236_2250delGAATTAAGAGAAGCA	E746_A750del	EX19	EGFR e19del	1	Erlotinib, Afatinib, Osimertinib, Dacomitinib, Gefitinib
170007600BPD	NSCLC	EGFR	c.2369C>T	T790M	EX20	EGFR T790M	1	Osimertinib
170007610BPD	NSCLC	EGFR	c.2240_2254delTAAGAGAAGCAACAT	L747_T751del	EX19	EGFR e19del	1	Erlotinib, Afatinib, Osimertinib, Dacomitinib, Gefitinib
170007614BPD	Breast	PIK3CA	c.3140A>G	H1047R	EX21E	PIK3CA Onco-Mut	1	Alpelisib + Fulvestrant
170007614BPD	Breast	ERBB2	c.2313_2324dupATACGTGATGGC	Y772_A775dup	EX20	ERBB2 Onco-Mut	3A	Neratinib
170007629BPD	NSCLC	BRAF	c.1742A>G	N581S	EX15	BRAF Onco-Mut	3B	Cobimetinib
170007700BPD	NSCLC	EGFR	c.2235_2249delGGAATTAAGAGAAGC	E746_A750del	EX19	EGFR e19del	1	Erlotinib, Afatinib, Osimertinib, Dacomitinib, Gefitinib
170007701BPD	NSCLC	EGFR	c.2573T>G	L858R	EX21	EGFR L858R	1	Erlotinib, Afatinib, Osimertinib, Dacomitinib, Gefitinib
170007708BPDR1	NSCLC	MET	c.3028+1G>A	.	IVS14	MET e14-splice	2A	Crizotinib
170007716BPD	Breast	AKT1	c.49G>A	E17K	EX3	AKT1 E17K	3A	AZD5363
170007717BPD	Breast	PIK3CA	c.3140A>G	H1047R	EX21E	PIK3CA Onco-Mut	1	Alpelisib + Fulvestrant
170007721BPD	Breast	PIK3CA	c.3140A>G	H1047R	EX21E	PIK3CA Onco-Mut	1	Alpelisib + Fulvestrant
170007727BPD	NSCLC	MET	Gain	Gain	Gain	MET amplification	2A	Crizotinib
170007731BPD	Breast	PIK3CA	c.3140A>G	H1047R	EX21E	PIK3CA Onco-Mut	1	Alpelisib + Fulvestrant
170007741B1PD	Breast	PIK3CA	c.3140A>G	H1047R	EX21E	PIK3CA Onco-Mut	1	Alpelisib + Fulvestrant
170007741B1PD	Breast	ESR1	c.1610A>C	Y537S	EX10E	ESR1 Onco-Mut	3A	AZD9496, Fulvestrant
170007742BPD	HCC	MTOR	c.7280T>A	L2427Q	EX53	BRAF L2427Q	3B	Temsirolimus
170007770Pe1PD	NSCLC	EGFR	c.2235_2249delGGAATTAAGAGAAGC	E746_A750del	EX19	EGFR e19del	1	Erlotinib, Afatinib, Osimertinib, Dacomitinib, Gefitinib
170007797BPD	Colorectal	PTCH1	c.3915C[7>6]	R1308Efs*64	EX23	PTCH1 truncating	3B	Sonidegib
170007797BPD	Colorectal	PIK3CA	c.3145G>A	G1049S	EX21E	PIK3CA Onco-Mut	3B	Buparlisib, Serabelisib, Copanlisib, GDC-0077, Taselisib + Fulvestrant, Alpelisib, Buparlisib + Fulvestrant, Taselisib
170007797BPD	Colorectal	PTCH1	c.3883C[3>2]	G1296Dfs*76	EX23	PTCH1 truncating	3B	Sonidegib
170007887BPD	NSCLC	EGFR	c.2573T>G	L858R	EX21	EGFR L858R	1	Erlotinib, Afatinib, Osimertinib, Dacomitinib, Gefitinib
170007899BPD	NSCLC	PTCH1	c.466C>T	Q156*	EX3	PTCH1 truncating	3B	Sonidegib
170007899BPD	NSCLC	PIK3CA	c.333G>T	K111N	EX2	PIK3CA Onco-Mut	3B	Buparlisib, Serabelisib, Copanlisib, GDC-0077, Taselisib + Fulvestrant, Alpelisib, Buparlisib + Fulvestrant, Taselisib
170007908BPDR1	NSCLC	MET	c.2888-20_2888-10delTTCTTTCTCTC	.	IVS13	MET e14-splice	2A	Crizotinib
170007911BPD	NSCLC	BRAF	c.1799T>A	V600E	EX15	BRAF V600E	1	Dabrafenib + Trametinib
170007913BPD	NSCLC	EGFR	c.2573T>G	L858R	EX21	EGFR L858R	1	Erlotinib, Afatinib, Osimertinib, Dacomitinib, Gefitinib
170008009BPD	NSCLC	EGFR	c.2237_2251delAATTAAGAGAAGCAA	E746_T751delinsA	EX19	EGFR e19del	1	Erlotinib, Afatinib, Osimertinib, Dacomitinib, Gefitinib
170008026BPD	NSCLC	EGFR	c.2236_2250delGAATTAAGAGAAGCA	E746_A750del	EX19	EGFR e19del	1	Erlotinib, Afatinib, Osimertinib, Dacomitinib, Gefitinib
170008032BPD	Colorectal	AKT1	c.49G>A	E17K	EX3	AKT1 E17K	3B	AZD5363
170008032BPD	Colorectal	BRAF	c.1799T>A	V600E	EX15	BRAF V600E	2A	Encorafenib + Binimetinib + Cetuximab, Panitumumab + Dabrafenib + Trametinib
170008038BPD	Colorectal	BRAF	c.1799T>A	V600E	EX15	BRAF V600E	2A	Encorafenib + Binimetinib + Cetuximab, Panitumumab + Dabrafenib + Trametinib
170008038BPD	Colorectal	PIK3CA	c.1633G>A	E545K	EX10	PIK3CA Onco-Mut	3B	Buparlisib, Serabelisib, Copanlisib, GDC-0077, Taselisib + Fulvestrant, Alpelisib, Buparlisib + Fulvestrant, Taselisib
170008043BPD	NSCLC	EGFR	c.2235_2249delGGAATTAAGAGAAGC	E746_A750del	EX19	EGFR e19del	1	Erlotinib, Afatinib, Osimertinib, Dacomitinib, Gefitinib
170008064BPD	Colorectal	ERBB2	Gain	Gain	Gain	ERBB2 amplification	2B	Carboplatin-Taxol Regimen + Trastuzumab
170008069BPD	NSCLC	EGFR	c.2573T>G	L858R	EX21	EGFR L858R	1	Erlotinib, Afatinib, Osimertinib, Dacomitinib, Gefitinib
170008069BPD	NSCLC	EGFR	c.2369C>T	T790M	EX20	EGFR T790M	1	Osimertinib
170008076Pe1PeSD	NSCLC	EGFR	c.2236_2250delGAATTAAGAGAAGCA	E746_A750del	EX19	EGFR e19del	1	Erlotinib, Afatinib, Osimertinib, Dacomitinib, Gefitinib
170008080BPD	UGI	PTCH1	c.3063C>G	Y1021*	EX18	PTCH1 truncating	3B	Sonidegib
170008104BPD	NSCLC	EGFR	c.2314CCCCAC[1>3]	P772_H773[1>3]	EX20	EGFR e20ins	3A	Poziotinib
170008106BPD	NSCLC	EGFR	c.2235_2249delGGAATTAAGAGAAGC	E746_A750del	EX19	EGFR e19del	1	Erlotinib, Afatinib, Osimertinib, Dacomitinib, Gefitinib
170008118BPD	NSCLC	EGFR	c.2235_2249delGGAATTAAGAGAAGC	E746_A750del	EX19	EGFR e19del	1	Erlotinib, Afatinib, Osimertinib, Dacomitinib, Gefitinib
170008122BPD	NSCLC	EGFR	c.2573T>G	L858R	EX21	EGFR L858R	1	Erlotinib, Afatinib, Osimertinib, Dacomitinib, Gefitinib
170008122BPD	NSCLC	EGFR	c.2369C>T	T790M	EX20	EGFR T790M	1	Osimertinib
170008126Pe1PeCD	NSCLC	EGFR	c.2236_2250delGAATTAAGAGAAGCA	E746_A750del	EX19	EGFR e19del	1	Erlotinib, Afatinib, Osimertinib, Dacomitinib, Gefitinib
170008126Pe1PeCD	NSCLC	EGFR	c.2369C>T	T790M	EX20	EGFR T790M	1	Osimertinib
170008127BPD	NSCLC	EGFR	c.2236_2250delGAATTAAGAGAAGCA	E746_A750del	EX19	EGFR e19del	1	Erlotinib, Afatinib, Osimertinib, Dacomitinib, Gefitinib
170008127BPD	NSCLC	EGFR	c.2369C>T	T790M	EX20	EGFR T790M	1	Osimertinib
170008141BPD	NSCLC	EGFR	c.2235_2249delGGAATTAAGAGAAGC	E746_A750del	EX19	EGFR e19del	1	Erlotinib, Afatinib, Osimertinib, Dacomitinib, Gefitinib
170008165BPD	Colorectal	PIK3CA	c.1633G>A	E545K	EX10	PIK3CA Onco-Mut	3B	Buparlisib, Serabelisib, Copanlisib, GDC-0077, Taselisib + Fulvestrant, Alpelisib, Buparlisib + Fulvestrant, Taselisib
170008173BPD	Colorectal	PIK3CA	c.3140A>G	H1047R	EX21E	PIK3CA Onco-Mut	3B	Buparlisib, Serabelisib, Copanlisib, GDC-0077, Taselisib + Fulvestrant, Alpelisib, Buparlisib + Fulvestrant, Taselisib
170008180BPD	NSCLC	EGFR	c.2573T>G	L858R	EX21	EGFR L858R	1	Erlotinib, Afatinib, Osimertinib, Dacomitinib, Gefitinib
170008198BPD	Head and neck	BRCA1	c.3430C>T	Q1144*	EX10	BRCA1 Onco-Mut	2B	Talazoparib, Olaparib
170008198BPD	Head and neck	BRAF	c.1801A>G	K601E	EX15	BRAF K601	3B	Trametinib
170008213BPD	NSCLC	EGFR	c.2573T>G	L858R	EX21	EGFR L858R	1	Erlotinib, Afatinib, Osimertinib, Dacomitinib, Gefitinib
170008228BPD	NSCLC	CCDC6-RET	Fusion	Fusion	Fusion	RET fusions	2A	Cabozantinib, Vandetanib
170008228BPD	NSCLC	EGFR	c.2236_2250delGAATTAAGAGAAGCA	E746_A750del	EX19	EGFR e19del	1	Erlotinib, Afatinib, Osimertinib, Dacomitinib, Gefitinib
170008228BPD	NSCLC	EGFR	c.2369C>T	T790M	EX20	EGFR T790M	1	Osimertinib
170008265BPD	Breast	PIK3CA	c.1624G>A	E542K	EX10	PIK3CA Onco-Mut	1	Alpelisib + Fulvestrant
170008266BPD	Breast	PIK3CA	c.3140A>G	H1047R	EX21E	PIK3CA Onco-Mut	1	Alpelisib + Fulvestrant
170008280B1PD	NSCLC	EGFR	c.2156G>C	G719A	EX18	EGFR G719	1	Afatinib, Erlotinib, Gefitinib
170008284B1PD	Breast	ERBB2	Gain	Gain	Gain	ERBB2 amplification	1	Lapatinib + Trastuzumab, Pertuzumab + Trastuzumab, Ado-Trastuzumab Emtansine, Lapatinib, Neratinib, Trastuzumab
170008284B1PD	Breast	PIK3CA	c.3140A>G	H1047R	EX21E	PIK3CA Onco-Mut	1	Alpelisib + Fulvestrant
170008286Pe1PeCD	NSCLC	EGFR	c.2573T>G	L858R	EX21	EGFR L858R	1	Erlotinib, Afatinib, Osimertinib, Dacomitinib, Gefitinib
170008286Pe1PeCD	NSCLC	EGFR	c.2369C>T	T790M	EX20	EGFR T790M	1	Osimertinib
170008300BPD	NSCLC	EGFR	c.2573T>G	L858R	EX21	EGFR L858R	1	Erlotinib, Afatinib, Osimertinib, Dacomitinib, Gefitinib
170008303BPD	NSCLC	ALK-EML4	Fusion	Fusion	Fusion	ALK fusions	1	Crizotinib, Alectinib, Ceritinib
170008309BPD	NSCLC	EGFR	c.2573T>G	L858R	EX21	EGFR L858R	1	Erlotinib, Afatinib, Osimertinib, Dacomitinib, Gefitinib
170008309BPD	NSCLC	ERBB2	c.929C>T	S310F	EX8	ERBB2 Onco-Mut	3A	Ado-Trastuzumab Emtansine, Neratinib
170008311As1AsSD	NSCLC	ALK-EML4	Fusion	Fusion	Fusion	ALK fusions	1	Crizotinib, Alectinib, Ceritinib
170008313B1PD	NSCLC	EGFR	c.2235_2249delGGAATTAAGAGAAGC	E746_A750del	EX19	EGFR e19del	1	Erlotinib, Afatinib, Osimertinib, Dacomitinib, Gefitinib
170008319F1D	Colorectal	BRAF	c.1799T>A	V600E	EX15	BRAF V600E	2A	Encorafenib + Binimetinib + Cetuximab, Panitumumab + Dabrafenib + Trametinib
170008329BPD	NSCLC	NRAS	c.35G>A	G12D	EX2	NRAS Onco-Mut	3B	Cobimetinib
170008333BPD	NSCLC	EGFR	c.2582T>A	L861Q	EX21	EGFR L861	1	Afatinib, Erlotinib, Gefitinib
170008333BPD	NSCLC	EGFR	c.2573T>G	L858R	EX21	EGFR L858R	1	Erlotinib, Afatinib, Osimertinib, Dacomitinib, Gefitinib
170008333BPD	NSCLC	EGFR	c.2369C>T	T790M	EX20	EGFR T790M	1	Osimertinib
170008339BPD	Breast	PIK3CA	c.3140A>G	H1047R	EX21E	PIK3CA Onco-Mut	1	Alpelisib + Fulvestrant
170008343BPD	Breast	ESR1	c.1610A>C	Y537S	EX10E	ESR1 Onco-Mut	3A	AZD9496, Fulvestrant
170008347BPD	Breast	PIK3CA	c.1633G>A	E545K	EX10	PIK3CA Onco-Mut	1	Alpelisib + Fulvestrant
170008350BPD	NSCLC	ALK-EML4	Fusion	Fusion	Fusion	ALK fusions	1	Crizotinib, Alectinib, Ceritinib
170008352BPD	Breast	PIK3CA	c.3140A>G	H1047R	EX21E	PIK3CA Onco-Mut	1	Alpelisib + Fulvestrant
170008356BPD	Breast	ERBB2	Gain	Gain	Gain	ERBB2 amplification	1	Lapatinib + Trastuzumab, Pertuzumab + Trastuzumab, Ado-Trastuzumab Emtansine, Lapatinib, Neratinib, Trastuzumab
170008356BPD	Breast	FGFR1	Gain	Gain	Gain	FGFR1 amplification	3B	AZD4547, Erdafitinib, BGJ398, Debio1347
170008356BPD	Breast	PIK3CA	c.1624G>A	E542K	EX10	PIK3CA Onco-Mut	1	Alpelisib + Fulvestrant
170008356BPD	Breast	PIK3CA	c.1633G>A	E545K	EX10	PIK3CA Onco-Mut	1	Alpelisib + Fulvestrant
170008358BPD	Breast	PIK3CA	c.1616C>G	P539R	EX10	PIK3CA Onco-Mut	1	Alpelisib + Fulvestrant
170008359BPD	Breast	PIK3CA	c.3140A>G	H1047R	EX21E	PIK3CA Onco-Mut	1	Alpelisib + Fulvestrant
170008361BPD	Breast	PIK3CA	c.1624G>A	E542K	EX10	PIK3CA Onco-Mut	1	Alpelisib + Fulvestrant
170008363B1PD	Breast	ESR1	c.1610A>C	Y537S	EX10E	ESR1 Onco-Mut	3A	AZD9496, Fulvestrant
170008364BPDR1	Breast	ERBB2	Gain	Gain	Gain	ERBB2 amplification	1	Lapatinib + Trastuzumab, Pertuzumab + Trastuzumab, Ado-Trastuzumab Emtansine, Lapatinib, Neratinib, Trastuzumab
170008364BPDR1	Breast	PIK3CA	c.1624G>A	E542K	EX10	PIK3CA Onco-Mut	1	Alpelisib + Fulvestrant
170008364BPDR1	Breast	TSC2	c.-29-1G>A	.	IVS1	TSC2 Onco-Mut	2B	Everolimus
170008366BPD	Breast	ERBB2	Gain	Gain	Gain	ERBB2 amplification	1	Lapatinib + Trastuzumab, Pertuzumab + Trastuzumab, Ado-Trastuzumab Emtansine, Lapatinib, Neratinib, Trastuzumab
170008366BPD	Breast	PIK3CA	c.1633G>A	E545K	EX10	PIK3CA Onco-Mut	1	Alpelisib + Fulvestrant
170008368BPD	Breast	PIK3CA	c.3140A>T	H1047L	EX21E	PIK3CA Onco-Mut	1	Alpelisib + Fulvestrant
170008369BPD	NSCLC	EGFR	c.2236_2250delGAATTAAGAGAAGCA	E746_A750del	EX19	EGFR e19del	1	Erlotinib, Afatinib, Osimertinib, Dacomitinib, Gefitinib
170008369BPD	NSCLC	EGFR	c.2369C>T	T790M	EX20	EGFR T790M	1	Osimertinib
170008371BPD	Breast	ERBB2	Gain	Gain	Gain	ERBB2 amplification	1	Lapatinib + Trastuzumab, Pertuzumab + Trastuzumab, Ado-Trastuzumab Emtansine, Lapatinib, Neratinib, Trastuzumab
170008371BPD	Breast	PIK3CA	c.1624G>A	E542K	EX10	PIK3CA Onco-Mut	1	Alpelisib + Fulvestrant
170008371BPD	Breast	TSC2	c.-29-1G>A	.	IVS1	TSC2 Onco-Mut	2B	Everolimus
170008372BPD	Breast	PIK3CA	c.3140A>G	H1047R	EX21E	PIK3CA Onco-Mut	1	Alpelisib + Fulvestrant
170008373BPD	Breast	ERBB2	Gain	Gain	Gain	ERBB2 amplification	1	Lapatinib + Trastuzumab, Pertuzumab + Trastuzumab, Ado-Trastuzumab Emtansine, Lapatinib, Neratinib, Trastuzumab
170008375B1PD	Breast	PIK3CA	c.3140A>G	H1047R	EX21E	PIK3CA Onco-Mut	1	Alpelisib + Fulvestrant
170008377BPD	Ovary	BRCA1	c.921_939delAAGCAAACAGCCTGGCTTA	S308Qfs*27	EX10	BRCA1 Onco-Mut	1	Rucaparib, Niraparib
170008391BPD	NSCLC	EGFR	c.2573T>G	L858R	EX21	EGFR L858R	1	Erlotinib, Afatinib, Osimertinib, Dacomitinib, Gefitinib
170008392BPD	Breast	ERBB2	Gain	Gain	Gain	ERBB2 amplification	1	Lapatinib + Trastuzumab, Pertuzumab + Trastuzumab, Ado-Trastuzumab Emtansine, Lapatinib, Neratinib, Trastuzumab
170008392BPD	Breast	ERBB2	c.2329G>T	V777L	EX20	ERBB2 Onco-Mut	3A	Neratinib
170008397BPD	NSCLC	EGFR	c.2237_2257delinsCAT	E746_P753delinsAS	EX19	EGFR e19del	1	Erlotinib, Afatinib, Osimertinib, Dacomitinib, Gefitinib
170008414BPD	NSCLC	ERBB2	c.2687G>A	R896H	EX22	ERBB2 Onco-Mut	3A	Ado-Trastuzumab Emtansine, Neratinib
170008419BPD	NSCLC	EGFR	c.2236_2250delGAATTAAGAGAAGCA	E746_A750del	EX19	EGFR e19del	1	Erlotinib, Afatinib, Osimertinib, Dacomitinib, Gefitinib
170008430BPD	Colorectal	PIK3CA	c.1633G>A	E545K	EX10	PIK3CA Onco-Mut	3B	Buparlisib, Serabelisib, Copanlisib, GDC-0077, Taselisib + Fulvestrant, Alpelisib, Buparlisib + Fulvestrant, Taselisib
170008437BPD	NSCLC	EGFR	c.2236_2250delGAATTAAGAGAAGCA	E746_A750del	EX19	EGFR e19del	1	Erlotinib, Afatinib, Osimertinib, Dacomitinib, Gefitinib
170008437BPD	NSCLC	EGFR	c.2369C>T	T790M	EX20	EGFR T790M	1	Osimertinib
170008439BPD	Breast	ERBB2	Gain	Gain	Gain	ERBB2 amplification	1	Lapatinib + Trastuzumab, Pertuzumab + Trastuzumab, Ado-Trastuzumab Emtansine, Lapatinib, Neratinib, Trastuzumab
170008439BPD	Breast	PIK3CA	c.1633G>A	E545K	EX10	PIK3CA Onco-Mut	1	Alpelisib + Fulvestrant
170008452BPD	Colorectal	BRCA1	Loss	Loss	Loss	BRCA1 Onco-Mut	2B	Talazoparib, Olaparib
170008454BPD	NSCLC	ERBB2	Gain	Gain	Gain	ERBB2 amplification	2B	Carboplatin-Taxol Regimen + Trastuzumab
170008482BPD	Colorectal	TSC2	c.3598C>T	R1200W	EX30	TSC2 Onco-Mut	2B	Everolimus
170008496BPDR3	GIST	KIT	c.1504_1509dupGCCTAT	A502_Y503dup	EX9	KIT Onco-Mut	1	Regorafenib, Imatinib, Sunitinib
170008523BPD	UGI	ERBB2	Gain	Gain	Gain	ERBB2 amplification	1	Trastuzumab
170008588BPD	NSCLC	EGFR	c.2573T>G	L858R	EX21	EGFR L858R	1	Erlotinib, Afatinib, Osimertinib, Dacomitinib, Gefitinib
170008593BPD	NSCLC	EGFR	c.2236_2250delGAATTAAGAGAAGCA	E746_A750del	EX19	EGFR e19del	1	Erlotinib, Afatinib, Osimertinib, Dacomitinib, Gefitinib
170008593BPD	NSCLC	EGFR	c.2369C>T	T790M	EX20	EGFR T790M	1	Osimertinib
170008594Pe1PeCD	NSCLC	EGFR	c.2236_2250delGAATTAAGAGAAGCA	E746_A750del	EX19	EGFR e19del	1	Erlotinib, Afatinib, Osimertinib, Dacomitinib, Gefitinib
170008594Pe1PeCD	NSCLC	EGFR	c.2369C>T	T790M	EX20	EGFR T790M	1	Osimertinib
170008610BPD	NSCLC	ALK-EML4	Fusion	Fusion	Fusion	ALK fusions	1	Crizotinib, Alectinib, Ceritinib
170008617BPD	NSCLC	MET	c.3028G>A	D1010N	EX14	MET D1010N	2A	Crizotinib
170008617BPD	NSCLC	KIT	c.2458G>C	D820H	EX17	KIT e17mut	2B	Imatinib
170008620BPD	NSCLC	EGFR	c.2573T>G	L858R	EX21	EGFR L858R	1	Erlotinib, Afatinib, Osimertinib, Dacomitinib, Gefitinib
170008656BPD	Colorectal	PIK3CA	c.3140A>G	H1047R	EX21E	PIK3CA Onco-Mut	3B	Buparlisib, Serabelisib, Copanlisib, GDC-0077, Taselisib + Fulvestrant, Alpelisib, Buparlisib + Fulvestrant, Taselisib
170008656BPD	Colorectal	NRAS	c.181C>A	Q61K	EX3	NRAS Onco-Mut	3B	Cobimetinib
170008660BPD	NSCLC	EGFR	c.2573T>G	L858R	EX21	EGFR L858R	1	Erlotinib, Afatinib, Osimertinib, Dacomitinib, Gefitinib
170008688BPD	Head and neck	NRAS	c.436G>A	A146T	EX4	NRAS Onco-Mut	3B	Cobimetinib
170008697BPD	Breast	PIK3CA	c.3140A>G	H1047R	EX21E	PIK3CA Onco-Mut	1	Alpelisib + Fulvestrant
170008704BPD	Colorectal	NRAS	c.34G>T	G12C	EX2	NRAS Onco-Mut	3B	Cobimetinib
170008752BPD	NSCLC	EGFR	c.2235_2249delGGAATTAAGAGAAGC	E746_A750del	EX19	EGFR e19del	1	Erlotinib, Afatinib, Osimertinib, Dacomitinib, Gefitinib
170008764BPD	NSCLC	EGFR	c.2237_2251delAATTAAGAGAAGCAA	E746_T751delinsA	EX19	EGFR e19del	1	Erlotinib, Afatinib, Osimertinib, Dacomitinib, Gefitinib
170008766BPD	Breast	PIK3CA	c.3140A>G	H1047R	EX21E	PIK3CA Onco-Mut	1	Alpelisib + Fulvestrant
170008769BPD	Breast	PIK3CA	c.3127A>G	M1043V	EX21E	PIK3CA Onco-Mut	1	Alpelisib + Fulvestrant
170008771Pe3PeSD	NSCLC	EGFR	c.2235_2249delGGAATTAAGAGAAGC	E746_A750del	EX19	EGFR e19del	1	Erlotinib, Afatinib, Osimertinib, Dacomitinib, Gefitinib
170008771Pe3PeSD	NSCLC	EGFR	c.2369C>T	T790M	EX20	EGFR T790M	1	Osimertinib
170008772BPD	Breast	PIK3CA	c.3140A>G	H1047R	EX21E	PIK3CA Onco-Mut	1	Alpelisib + Fulvestrant
170008774BPD	NSCLC	EGFR	c.2240_2257delTAAGAGAAGCAACATCTC	L747_P753delinsS	EX19	EGFR e19del	1	Erlotinib, Afatinib, Osimertinib, Dacomitinib, Gefitinib
170008782BPD	Breast	PIK3CA	c.1624G>A	E542K	EX10	PIK3CA Onco-Mut	1	Alpelisib + Fulvestrant
170008782BPD	Breast	RAF1	c.781C>T	P261S	EX7	RAF1 Onco-Mut	3B	Cobimetinib
170008782BPD	Breast	BRAF	c.1799T>A	V600E	EX15	BRAF V600E	2B	Dabrafenib + Trametinib
170008791BPD	Breast	PIK3CA	c.1633G>A	E545K	EX10	PIK3CA Onco-Mut	1	Alpelisib + Fulvestrant
170008791BPD	Breast	BRCA1	c.5407-1G>T	.	IVS21	BRCA1 Onco-Mut	2A	Talazoparib, Olaparib
170008870BPD	NSCLC	EGFR	c.2235_2249delGGAATTAAGAGAAGC	E746_A750del	EX19	EGFR e19del	1	Erlotinib, Afatinib, Osimertinib, Dacomitinib, Gefitinib
170008922BPD	NSCLC	EGFR	c.2573T>G	L858R	EX21	EGFR L858R	1	Erlotinib, Afatinib, Osimertinib, Dacomitinib, Gefitinib
170008926BPD	NSCLC	EGFR	c.2235_2249delGGAATTAAGAGAAGC	E746_A750del	EX19	EGFR e19del	1	Erlotinib, Afatinib, Osimertinib, Dacomitinib, Gefitinib
170008926BPD	NSCLC	EGFR	c.2369C>T	T790M	EX20	EGFR T790M	1	Osimertinib
170008928BPD	Colorectal	ERBB2	Gain	Gain	Gain	ERBB2 amplification	2B	Carboplatin-Taxol Regimen + Trastuzumab
170008930BPD	Colorectal	RAF1	c.770C>T	S257L	EX7	RAF1 Onco-Mut	3B	Cobimetinib
170008935BPD	HCC	NRAS	c.182A>G	Q61R	EX3	NRAS Onco-Mut	3B	Cobimetinib
170008949BPD	UGI	PIK3CA	c.3140A>G	H1047R	EX21E	PIK3CA Onco-Mut	3B	Buparlisib, Serabelisib, Copanlisib, GDC-0077, Taselisib + Fulvestrant, Alpelisib, Buparlisib + Fulvestrant, Taselisib
170008952B1PD	UGI	PIK3CA	c.3140A>G	H1047R	EX21E	PIK3CA Onco-Mut	3B	Buparlisib, Serabelisib, Copanlisib, GDC-0077, Taselisib + Fulvestrant, Alpelisib, Buparlisib + Fulvestrant, Taselisib
170008967BPD	NSCLC	EGFR	c.2573T>G	L858R	EX21	EGFR L858R	1	Erlotinib, Afatinib, Osimertinib, Dacomitinib, Gefitinib
170009045BPD	NSCLC	EGFR	c.2239_2247delTTAAGAGAA	L747_E749del	EX19	EGFR e19del	1	Erlotinib, Afatinib, Osimertinib, Dacomitinib, Gefitinib
170009071BPD	NSCLC	EGFR	c.2582T>G	L861R	EX21	EGFR L861	1	Afatinib, Erlotinib, Gefitinib
170009176BPD	NSCLC	EGFR	c.2582T>A	L861Q	EX21	EGFR L861	1	Afatinib, Erlotinib, Gefitinib
170009198TD	Breast	ERBB2	Gain	Gain	Gain	ERBB2 amplification	1	Lapatinib + Trastuzumab, Pertuzumab + Trastuzumab, Ado-Trastuzumab Emtansine, Lapatinib, Neratinib, Trastuzumab
170009200BPD	Breast	PIK3CA	c.1633G>A	E545K	EX10	PIK3CA Onco-Mut	1	Alpelisib + Fulvestrant
170009206BPD	Breast	PIK3CA	c.3140A>T	H1047L	EX21E	PIK3CA Onco-Mut	1	Alpelisib + Fulvestrant
170009207BPD	NSCLC	EGFR	c.2237_2255delinsT	E746_S752delinsV	EX19	EGFR e19del	1	Erlotinib, Afatinib, Osimertinib, Dacomitinib, Gefitinib
170009215BPD	NSCLC	EGFR	c.2236_2250delGAATTAAGAGAAGCA	E746_A750del	EX19	EGFR e19del	1	Erlotinib, Afatinib, Osimertinib, Dacomitinib, Gefitinib
170009241BPD	NSCLC	BRCA1	c.2475CA[2>1]	T826Rfs*4	EX10	BRCA1 Onco-Mut	2B	Talazoparib, Olaparib
170009273BPD	Colorectal	PIK3CA	c.3141T>A	H1047Q	EX21E	PIK3CA Onco-Mut	3B	Buparlisib, Serabelisib, Copanlisib, GDC-0077, Taselisib + Fulvestrant, Alpelisib, Buparlisib + Fulvestrant, Taselisib
170009280BPD	NSCLC	EGFR	c.2235_2249delGGAATTAAGAGAAGC	E746_A750del	EX19	EGFR e19del	1	Erlotinib, Afatinib, Osimertinib, Dacomitinib, Gefitinib
170009287BPD	NSCLC	EGFR	c.2239_2256delTTAAGAGAAGCAACATCT	L747_S752del	EX19	EGFR e19del	1	Erlotinib, Afatinib, Osimertinib, Dacomitinib, Gefitinib
170009292BPD	NSCLC	EGFR	c.2235_2249delGGAATTAAGAGAAGC	E746_A750del	EX19	EGFR e19del	1	Erlotinib, Afatinib, Osimertinib, Dacomitinib, Gefitinib
170009297BPD	NSCLC	HRAS	c.182A>G	Q61R	EX3	HRAS Onco-Mut	3B	Tipifarnib
170009320BPD	Breast	AKT1	c.49G>A	E17K	EX3	AKT1 E17K	3A	AZD5363
170009320BPD	Breast	PIK3CA	c.1633G>A	E545K	EX10	PIK3CA Onco-Mut	1	Alpelisib + Fulvestrant
170009320BPD	Breast	ESR1	c.1609T>A	Y537N	EX10E	ESR1 Onco-Mut	3A	AZD9496, Fulvestrant
170009321BPD	Breast	PIK3CA	c.3140A>G	H1047R	EX21E	PIK3CA Onco-Mut	1	Alpelisib + Fulvestrant
170009323BPD	NSCLC	EGFR	c.2573T>G	L858R	EX21	EGFR L858R	1	Erlotinib, Afatinib, Osimertinib, Dacomitinib, Gefitinib
170009329BPD	NSCLC	MAP2K1	c.171G>T	K57N	EX2	MAP2K1 Onco-Mut	3A	Cobimetinib, Trametinib
170009329BPD	NSCLC	PIK3CA	c.1633G>A	E545K	EX10	PIK3CA Onco-Mut	3B	Buparlisib, Serabelisib, Copanlisib, GDC-0077, Taselisib + Fulvestrant, Alpelisib, Buparlisib + Fulvestrant, Taselisib
170009330BPD	NSCLC	EGFR	c.2240_2257delTAAGAGAAGCAACATCTC	L747_P753delinsS	EX19	EGFR e19del	1	Erlotinib, Afatinib, Osimertinib, Dacomitinib, Gefitinib
170009330BPD	NSCLC	EGFR	c.2369C>T	T790M	EX20	EGFR T790M	1	Osimertinib
170009333BPD	Thyroid	NRAS	c.182A>G	Q61R	EX3	NRAS Onco-Mut	3A	Iodine I 131-6-Beta-Iodomethyl-19-Norcholesterol + Selumetinib
170009344BPD	NSCLC	EGFR	Gain	Gain	Gain	EGFR KDD	1	Afatinib, Erlotinib, Gefitinib
170009344BPD	NSCLC	EGFR	c.2235_2249delGGAATTAAGAGAAGC	E746_A750del	EX19	EGFR e19del	1	Erlotinib, Afatinib, Osimertinib, Dacomitinib, Gefitinib
170009347BPD	NSCLC	EGFR	c.2236_2250delGAATTAAGAGAAGCA	E746_A750del	EX19	EGFR e19del	1	Erlotinib, Afatinib, Osimertinib, Dacomitinib, Gefitinib
170009365BPD	Colorectal	NRAS	c.181C>A	Q61K	EX3	NRAS Onco-Mut	3B	Cobimetinib
170009365BPD	Colorectal	PIK3CA	c.1636C>A	Q546K	EX10	PIK3CA Onco-Mut	3B	Buparlisib, Serabelisib, Copanlisib, GDC-0077, Taselisib + Fulvestrant, Alpelisib, Buparlisib + Fulvestrant, Taselisib
170009372BPD	NSCLC	EGFR	c.2573T>G	L858R	EX21	EGFR L858R	1	Erlotinib, Afatinib, Osimertinib, Dacomitinib, Gefitinib
170009372BPD	NSCLC	PIK3CA	c.3140A>G	H1047R	EX21E	PIK3CA Onco-Mut	3B	Buparlisib, Serabelisib, Copanlisib, GDC-0077, Taselisib + Fulvestrant, Alpelisib, Buparlisib + Fulvestrant, Taselisib
170009395BPD	NSCLC	ERBB2	c.2263_2264delTTinsCC	L755P	EX19	ERBB2 Onco-Mut	3A	Ado-Trastuzumab Emtansine, Neratinib
170009403BPD	NSCLC	EGFR	Gain	Gain	Gain	EGFR KDD	1	Afatinib, Erlotinib, Gefitinib
170009403BPD	NSCLC	EGFR	c.2573T>G	L858R	EX21	EGFR L858R	1	Erlotinib, Afatinib, Osimertinib, Dacomitinib, Gefitinib
170009403BPD	NSCLC	EGFR	c.2369C>T	T790M	EX20	EGFR T790M	1	Osimertinib
170009409BPD	NSCLC	EGFR	c.2573T>G	L858R	EX21	EGFR L858R	1	Erlotinib, Afatinib, Osimertinib, Dacomitinib, Gefitinib
170009419BPD	NSCLC	ERBB2	c.2313_2324dupATACGTGATGGC	Y772_A775dup	EX20	ERBB2 Onco-Mut	3A	Ado-Trastuzumab Emtansine, Neratinib
170009425BPD	HCC	TSC2	c.4048_4072delGAGGAGCTGGTTGGCAGGGGCATCC	E1350Pfs*25	EX34	TSC2 Onco-Mut	2B	Everolimus
170009435BPD	Colorectal	NRAS	c.38G>A	G13D	EX2	NRAS Onco-Mut	3B	Cobimetinib
170009445Pe1PeSD	NSCLC	EGFR	c.2240_2254delTAAGAGAAGCAACAT	L747_T751del	EX19	EGFR e19del	1	Erlotinib, Afatinib, Osimertinib, Dacomitinib, Gefitinib
170009448BPD	NSCLC	EGFR	c.2235_2249delGGAATTAAGAGAAGC	E746_A750del	EX19	EGFR e19del	1	Erlotinib, Afatinib, Osimertinib, Dacomitinib, Gefitinib
170009448BPD	NSCLC	EGFR	c.2369C>T	T790M	EX20	EGFR T790M	1	Osimertinib
170009452BPD	NSCLC	EGFR	Gain	Gain	Gain	EGFR KDD	1	Afatinib, Erlotinib, Gefitinib
170009452BPD	NSCLC	EGFR	c.2573T>G	L858R	EX21	EGFR L858R	1	Erlotinib, Afatinib, Osimertinib, Dacomitinib, Gefitinib
170009456BPD	NSCLC	EGFR	c.2573T>G	L858R	EX21	EGFR L858R	1	Erlotinib, Afatinib, Osimertinib, Dacomitinib, Gefitinib
170009456BPD	NSCLC	EGFR	c.2369C>T	T790M	EX20	EGFR T790M	1	Osimertinib
170009462BPD	Bladder	TSC1	c.1736delG	S579Ifs*50	EX15	TSC1 Onco-Mut	2B	Everolimus
170009470BPD	NSCLC	ALK-EML4	Fusion	Fusion	Fusion	ALK fusions	1	Crizotinib, Alectinib, Ceritinib
170009472PeSD	NSCLC	TSC2	c.1960_1969dupGGCTCTGAGA	K657Rfs*3	EX19	TSC2 Onco-Mut	2B	Everolimus
170009495Pe1PeSD	NSCLC	MET	Gain	Gain	Gain	MET amplification	2A	Crizotinib
170009495Pe1PeSD	NSCLC	EGFR	c.2235_2249delGGAATTAAGAGAAGC	E746_A750del	EX19	EGFR e19del	1	Erlotinib, Afatinib, Osimertinib, Dacomitinib, Gefitinib
170009500B1PD	UGI	BRCA2	c.1346T[3>4]	S450Ffs*2	EX10	BRCA2 Onco-Mut	2B	Talazoparib, Olaparib
170009509B1PD	NSCLC	EGFR	c.2573T>G	L858R	EX21	EGFR L858R	1	Erlotinib, Afatinib, Osimertinib, Dacomitinib, Gefitinib
170009515BPD	NSCLC	EGFR	c.2573T>G	L858R	EX21	EGFR L858R	1	Erlotinib, Afatinib, Osimertinib, Dacomitinib, Gefitinib
170009528BPD	NSCLC	ALK-EML4	Fusion	Fusion	Fusion	ALK fusions	1	Crizotinib, Alectinib, Ceritinib
170009536BPD	NSCLC	EGFR	c.2235_2249delGGAATTAAGAGAAGC	E746_A750del	EX19	EGFR e19del	1	Erlotinib, Afatinib, Osimertinib, Dacomitinib, Gefitinib
170009564BPD	NSCLC	EGFR	c.2235_2249delGGAATTAAGAGAAGC	E746_A750del	EX19	EGFR e19del	1	Erlotinib, Afatinib, Osimertinib, Dacomitinib, Gefitinib
170009571BPD	NSCLC	EGFR	c.2235_2249delGGAATTAAGAGAAGC	E746_A750del	EX19	EGFR e19del	1	Erlotinib, Afatinib, Osimertinib, Dacomitinib, Gefitinib
170009580BPD	NSCLC	EGFR	c.2239_2247delTTAAGAGAA	L747_E749del	EX19	EGFR e19del	1	Erlotinib, Afatinib, Osimertinib, Dacomitinib, Gefitinib
170009581BPD	NSCLC	EGFR	c.2236_2250delGAATTAAGAGAAGCA	E746_A750del	EX19	EGFR e19del	1	Erlotinib, Afatinib, Osimertinib, Dacomitinib, Gefitinib
170009582BPD	NSCLC	EGFR	c.2156G>C	G719A	EX18	EGFR G719	1	Afatinib, Erlotinib, Gefitinib
170009588BPD	NSCLC	EGFR	c.2239_2248delinsC	L747_A750delinsP	EX19	EGFR e19del	1	Erlotinib, Afatinib, Osimertinib, Dacomitinib, Gefitinib
170009611BPD	HCC	TSC2	c.4829G>A	W1610*	EX37	TSC2 Onco-Mut	2B	Everolimus
170009617BPD	NSCLC	ALK-EML4	Fusion	Fusion	Fusion	ALK fusions	1	Crizotinib, Alectinib, Ceritinib
170009621BPD	NSCLC	EGFR	c.2255_2280delCTCCGAAAGCCAACAAGGAAATCCTCinsTG	S752_I759del	EX19	EGFR e19del	1	Erlotinib, Afatinib, Osimertinib, Dacomitinib, Gefitinib
170009628B1PD	NSCLC	EGFR	c.2573T>G	L858R	EX21	EGFR L858R	1	Erlotinib, Afatinib, Osimertinib, Dacomitinib, Gefitinib
170009628B1PD	NSCLC	EGFR	c.2369C>T	T790M	EX20	EGFR T790M	1	Osimertinib
170009638BPD	Renal	BRAF	c.1781A>G	D594G	EX15	BRAF Onco-Mut	3B	Cobimetinib
170009638BPD	Renal	PIK3CA	c.3140A>G	H1047R	EX21E	PIK3CA Onco-Mut	3B	Buparlisib, Serabelisib, Copanlisib, GDC-0077, Taselisib + Fulvestrant, Alpelisib, Buparlisib + Fulvestrant, Taselisib
170009644BPD	NSCLC	EGFR	c.2497T>G	L833V	EX21	EGFR L833V	1	Erlotinib, Afatinib, Gefitinib
170009650B1PD	NSCLC	EGFR	c.2573T>G	L858R	EX21	EGFR L858R	1	Erlotinib, Afatinib, Osimertinib, Dacomitinib, Gefitinib
170009650B1PD	NSCLC	PIK3CA	c.1633G>A	E545K	EX10	PIK3CA Onco-Mut	3B	Buparlisib, Serabelisib, Copanlisib, GDC-0077, Taselisib + Fulvestrant, Alpelisib, Buparlisib + Fulvestrant, Taselisib
170009650B1PD	NSCLC	PIK3CA	c.1624G>A	E542K	EX10	PIK3CA Onco-Mut	3B	Buparlisib, Serabelisib, Copanlisib, GDC-0077, Taselisib + Fulvestrant, Alpelisib, Buparlisib + Fulvestrant, Taselisib
170009650B1PD	NSCLC	PIK3CA	c.1633G>C	E545Q	EX10	PIK3CA Onco-Mut	3B	Buparlisib, Serabelisib, Copanlisib, GDC-0077, Taselisib + Fulvestrant, Alpelisib, Buparlisib + Fulvestrant, Taselisib
170009660BPD	NSCLC	EGFR	c.2235_2249delGGAATTAAGAGAAGC	E746_A750del	EX19	EGFR e19del	1	Erlotinib, Afatinib, Osimertinib, Dacomitinib, Gefitinib
170009660BPD	NSCLC	EGFR	c.2369C>T	T790M	EX20	EGFR T790M	1	Osimertinib
170009662B1PD	Other	PIK3CA	c.1633G>A	E545K	EX10	PIK3CA Onco-Mut	3B	Buparlisib, Serabelisib, Copanlisib, GDC-0077, Taselisib + Fulvestrant, Alpelisib, Buparlisib + Fulvestrant, Taselisib
170009667BPD	NSCLC	ALK-EML4	Fusion	Fusion	Fusion	ALK fusions	1	Crizotinib, Alectinib, Ceritinib
170009682BPD	NSCLC	ERBB2	c.2313_2324dupATACGTGATGGC	Y772_A775dup	EX20	ERBB2 Onco-Mut	3A	Ado-Trastuzumab Emtansine, Neratinib
170009712BPD	NSCLC	EGFR	c.2236_2250delGAATTAAGAGAAGCA	E746_A750del	EX19	EGFR e19del	1	Erlotinib, Afatinib, Osimertinib, Dacomitinib, Gefitinib
170009757BPD	NSCLC	EGFR	c.2573T>G	L858R	EX21	EGFR L858R	1	Erlotinib, Afatinib, Osimertinib, Dacomitinib, Gefitinib
170009764BPD	NSCLC	EGFR	c.2235_2249delGGAATTAAGAGAAGC	E746_A750del	EX19	EGFR e19del	1	Erlotinib, Afatinib, Osimertinib, Dacomitinib, Gefitinib
170009783BPD	NSCLC	EGFR	c.2235_2249delGGAATTAAGAGAAGC	E746_A750del	EX19	EGFR e19del	1	Erlotinib, Afatinib, Osimertinib, Dacomitinib, Gefitinib
170009803BPD	NSCLC	EGFR	c.2573T>G	L858R	EX21	EGFR L858R	1	Erlotinib, Afatinib, Osimertinib, Dacomitinib, Gefitinib
170009823BPD	NSCLC	EGFR	c.2240_2254delTAAGAGAAGCAACAT	L747_T751del	EX19	EGFR e19del	1	Erlotinib, Afatinib, Osimertinib, Dacomitinib, Gefitinib
170009826BPD	NSCLC	EGFR	c.2573T>G	L858R	EX21	EGFR L858R	1	Erlotinib, Afatinib, Osimertinib, Dacomitinib, Gefitinib
170009826BPD	NSCLC	EGFR	c.2369C>T	T790M	EX20	EGFR T790M	1	Osimertinib
170009835BPD	NSCLC	EGFR	c.2573T>G	L858R	EX21	EGFR L858R	1	Erlotinib, Afatinib, Osimertinib, Dacomitinib, Gefitinib
170009836BPD	NSCLC	ALK-EML4	Fusion	Fusion	Fusion	ALK fusions	1	Crizotinib, Alectinib, Ceritinib
170009838BPD	NSCLC	PIK3CA	c.113G>A	R38H	EX2	PIK3CA Onco-Mut	3B	Buparlisib, Serabelisib, Copanlisib, GDC-0077, Taselisib + Fulvestrant, Alpelisib, Buparlisib + Fulvestrant, Taselisib
170009852BPD	Colorectal	BRAF	c.1799T>A	V600E	EX15	BRAF V600E	2A	Encorafenib + Binimetinib + Cetuximab, Panitumumab + Dabrafenib + Trametinib
170009863BPD	NSCLC	ERBB2	c.2324_2325insGAGCGTGATGGC	A775_G776insSVMA	EX20	ERBB2 Onco-Mut	3A	Ado-Trastuzumab Emtansine, Neratinib
170009908BPD	NSCLC	EGFR	c.2235_2249delGGAATTAAGAGAAGC	E746_A750del	EX19	EGFR e19del	1	Erlotinib, Afatinib, Osimertinib, Dacomitinib, Gefitinib
170009916B1PD	Renal	TSC2	c.1513C>T	R505*	EX15	TSC2 Onco-Mut	2A	Everolimus
170009923BPD	NSCLC	EGFR	c.2235_2249delGGAATTAAGAGAAGC	E746_A750del	EX19	EGFR e19del	1	Erlotinib, Afatinib, Osimertinib, Dacomitinib, Gefitinib
170009930BPD	NSCLC	EGFR	c.2236_2250delGAATTAAGAGAAGCA	E746_A750del	EX19	EGFR e19del	1	Erlotinib, Afatinib, Osimertinib, Dacomitinib, Gefitinib
170009938BPD	NSCLC	EGFR	c.2369C>T	T790M	EX20	EGFR T790M	1	Osimertinib
170009938BPD	NSCLC	EGFR	c.2235_2249delGGAATTAAGAGAAGC	E746_A750del	EX19	EGFR e19del	1	Erlotinib, Afatinib, Osimertinib, Dacomitinib, Gefitinib
170009948BPD	NSCLC	ERBB2	c.2332_2340dupGGCTCCCCA	G778_P780dup	EX20	ERBB2 Onco-Mut	3A	Ado-Trastuzumab Emtansine, Neratinib
170009962BPD	NSCLC	EGFR	c.2314_2319dupCCCCAC	P772_H773dup	EX20	EGFR e20ins	3A	Poziotinib
170009962BPD	NSCLC	MAP2K1	c.199G>A	D67N	EX2	MAP2K1 Onco-Mut	3A	Cobimetinib, Trametinib
170009979BPD	NSCLC	FGFR1	Gain	Gain	Gain	FGFR1 amplification	3A	AZD4547, Erdafitinib, BGJ398, Debio1347
170009984PeCD	NSCLC	EGFR	c.2235_2249delGGAATTAAGAGAAGC	E746_A750del	EX19	EGFR e19del	1	Erlotinib, Afatinib, Osimertinib, Dacomitinib, Gefitinib
170009989BPD	Prostate	HRAS	c.182A>G	Q61R	EX3	HRAS Onco-Mut	3B	Tipifarnib
170009996BPD	NSCLC	EGFR	c.2303_2311dupGCGTGGACA	S768_D770dup	EX20	EGFR e20ins	3A	Poziotinib
170010004BPD	NSCLC	ALK-EML4	Fusion	Fusion	Fusion	ALK fusions	1	Crizotinib, Alectinib, Ceritinib
170010028B1PD	NSCLC	EGFR	c.2369C>T	T790M	EX20	EGFR T790M	1	Osimertinib
170010028B1PD	NSCLC	EGFR	c.2235_2249delGGAATTAAGAGAAGC	E746_A750del	EX19	EGFR e19del	1	Erlotinib, Afatinib, Osimertinib, Dacomitinib, Gefitinib
170010034BPD	NSCLC	EGFR	c.2235_2249delGGAATTAAGAGAAGC	E746_A750del	EX19	EGFR e19del	1	Erlotinib, Afatinib, Osimertinib, Dacomitinib, Gefitinib
170010034BPD	NSCLC	EGFR	c.2369C>T	T790M	EX20	EGFR T790M	1	Osimertinib
170010043BPD	Colorectal	BRAF	c.1799T>A	V600E	EX15	BRAF V600E	2A	Encorafenib + Binimetinib + Cetuximab, Panitumumab + Dabrafenib + Trametinib
170010069B2PD	Breast	ERBB2	Gain	Gain	Gain	ERBB2 amplification	1	Lapatinib + Trastuzumab, Pertuzumab + Trastuzumab, Ado-Trastuzumab Emtansine, Lapatinib, Neratinib, Trastuzumab
170010069B2PD	Breast	PIK3CA	c.1633G>A	E545K	EX10	PIK3CA Onco-Mut	1	Alpelisib + Fulvestrant
170010075B1PD	Biliray	PIK3CA	c.1633G>A	E545K	EX10	PIK3CA Onco-Mut	3B	Buparlisib, Serabelisib, Copanlisib, GDC-0077, Taselisib + Fulvestrant, Alpelisib, Buparlisib + Fulvestrant, Taselisib
170010076B1PD	Cervical	PIK3CA	c.1633G>A	E545K	EX10	PIK3CA Onco-Mut	3B	Buparlisib, Serabelisib, Copanlisib, GDC-0077, Taselisib + Fulvestrant, Alpelisib, Buparlisib + Fulvestrant, Taselisib
170010080B1PD	Breast	PIK3CA	c.3140A>G	H1047R	EX21E	PIK3CA Onco-Mut	1	Alpelisib + Fulvestrant
170010080B1PD	Breast	ESR1	c.1610A>C	Y537S	EX10E	ESR1 Onco-Mut	3A	AZD9496, Fulvestrant
170010087B1PD	NSCLC	EGFR	c.2236_2250delGAATTAAGAGAAGCA	E746_A750del	EX19	EGFR e19del	1	Erlotinib, Afatinib, Osimertinib, Dacomitinib, Gefitinib
170010090BPD	Breast	ESR1	c.1613A>G	D538G	EX10E	ESR1 Onco-Mut	3A	AZD9496, Fulvestrant
170010134BPD	Colorectal	PIK3CA	c.3145G>C	G1049R	EX21E	PIK3CA Onco-Mut	3B	Buparlisib, Serabelisib, Copanlisib, GDC-0077, Taselisib + Fulvestrant, Alpelisib, Buparlisib + Fulvestrant, Taselisib
170010134BPD	Colorectal	PIK3CA	c.1637A>C	Q546P	EX10	PIK3CA Onco-Mut	3B	Buparlisib, Serabelisib, Copanlisib, GDC-0077, Taselisib + Fulvestrant, Alpelisib, Buparlisib + Fulvestrant, Taselisib
170010152BPD	NSCLC	ERBB2	c.2313_2324dupATACGTGATGGC	Y772_A775dup	EX20	ERBB2 Onco-Mut	3A	Ado-Trastuzumab Emtansine, Neratinib
170010168BPD	UGI	ERBB2	Gain	Gain	Gain	ERBB2 amplification	1	Trastuzumab
170010173As1SD	NSCLC	EGFR	c.2240_2254delTAAGAGAAGCAACAT	L747_T751del	EX19	EGFR e19del	1	Erlotinib, Afatinib, Osimertinib, Dacomitinib, Gefitinib
170010173As1SD	NSCLC	EGFR	c.2369C>T	T790M	EX20	EGFR T790M	1	Osimertinib
170010202PeSD	NSCLC	EGFR	c.2235_2249delGGAATTAAGAGAAGC	E746_A750del	EX19	EGFR e19del	1	Erlotinib, Afatinib, Osimertinib, Dacomitinib, Gefitinib
170010204BPD	NSCLC	EGFR	c.2236_2250delGAATTAAGAGAAGCA	E746_A750del	EX19	EGFR e19del	1	Erlotinib, Afatinib, Osimertinib, Dacomitinib, Gefitinib
170010223FD	NSCLC	ALK-EML4	Fusion	Fusion	Fusion	ALK fusions	1	Crizotinib, Alectinib, Ceritinib
170010224BPD	Cervical	PIK3CA	c.3140A>G	H1047R	EX21E	PIK3CA Onco-Mut	3B	Buparlisib, Serabelisib, Copanlisib, GDC-0077, Taselisib + Fulvestrant, Alpelisib, Buparlisib + Fulvestrant, Taselisib
170010224BPD	Cervical	BRCA1	c.1010A[7>6]	K339Rfs*2	EX10	BRCA1 Onco-Mut	2B	Talazoparib, Olaparib
170010228BPD	NSCLC	EGFR	Gain	Gain	Gain	EGFR KDD	1	Afatinib, Erlotinib, Gefitinib
170010228BPD	NSCLC	EGFR	c.2236_2250delGAATTAAGAGAAGCA	E746_A750del	EX19	EGFR e19del	1	Erlotinib, Afatinib, Osimertinib, Dacomitinib, Gefitinib
170010237BPD	NSCLC	EGFR	Gain	Gain	Gain	EGFR KDD	1	Afatinib, Erlotinib, Gefitinib
170010237BPD	NSCLC	EGFR	c.2573T>G	L858R	EX21	EGFR L858R	1	Erlotinib, Afatinib, Osimertinib, Dacomitinib, Gefitinib
170010247BPD	Colorectal	ERBB2	Gain	Gain	Gain	ERBB2 amplification	2B	Carboplatin-Taxol Regimen + Trastuzumab
170010257BPD	NSCLC	EGFR	c.2240_2257delTAAGAGAAGCAACATCTC	L747_P753delinsS	EX19	EGFR e19del	1	Erlotinib, Afatinib, Osimertinib, Dacomitinib, Gefitinib
170010262BPD	Melanoma	BRAF	c.1799T>A	V600E	EX15	BRAF V600E	1	Vemurafenib, Dabrafenib, Dabrafenib + Trametinib, Vemurafenib + Cobimetinib, Trametinib, Encorafenib + Binimetinib
170010269B1PD	NSCLC	EGFR	c.2156G>C	G719A	EX18	EGFR G719	1	Afatinib, Erlotinib, Gefitinib
170010281BPD	UGI	PIK3CA	c.3140A>T	H1047L	EX21E	PIK3CA Onco-Mut	3B	Buparlisib, Serabelisib, Copanlisib, GDC-0077, Taselisib + Fulvestrant, Alpelisib, Buparlisib + Fulvestrant, Taselisib
170010297BPD	Breast	ERBB2	Gain	Gain	Gain	ERBB2 amplification	1	Lapatinib + Trastuzumab, Pertuzumab + Trastuzumab, Ado-Trastuzumab Emtansine, Lapatinib, Neratinib, Trastuzumab
170010297BPD	Breast	PIK3CA	c.3140A>G	H1047R	EX21E	PIK3CA Onco-Mut	1	Alpelisib + Fulvestrant
170010297BPD	Breast	ERBB2	c.2329G>C	V777L	EX20	ERBB2 Onco-Mut	3A	Neratinib
170010297BPD	Breast	ERBB2	c.2329G>T	V777L	EX20	ERBB2 Onco-Mut	3A	Neratinib
170010305BPD	Breast	ERBB2	Gain	Gain	Gain	ERBB2 amplification	1	Lapatinib + Trastuzumab, Pertuzumab + Trastuzumab, Ado-Trastuzumab Emtansine, Lapatinib, Neratinib, Trastuzumab
170010307BPD	NSCLC	EGFR	c.2573T>G	L858R	EX21	EGFR L858R	1	Erlotinib, Afatinib, Osimertinib, Dacomitinib, Gefitinib
170010354BPDR1	NSCLC	CCDC6-RET	Fusion	Fusion	Fusion	RET fusions	2A	Cabozantinib, Vandetanib
170010354BPDR1	NSCLC	EGFR	c.2369C>T	T790M	EX20	EGFR T790M	1	Osimertinib
170010354BPDR1	NSCLC	EGFR	c.2235_2249delGGAATTAAGAGAAGC	E746_A750del	EX19	EGFR e19del	1	Erlotinib, Afatinib, Osimertinib, Dacomitinib, Gefitinib
170010361BPD	Breast	PIK3CA	c.1638G>T	Q546H	EX10	PIK3CA Onco-Mut	1	Alpelisib + Fulvestrant
170010361BPD	Breast	ESR1	c.1613A>G	D538G	EX10E	ESR1 Onco-Mut	3A	AZD9496, Fulvestrant
170010361BPD	Breast	ERBB2	c.2326_2327insTGT	G776delinsVC	EX20	ERBB2 Onco-Mut	3A	Neratinib
170010361BPD	Breast	PIK3CA	c.3140A>G	H1047R	EX21E	PIK3CA Onco-Mut	1	Alpelisib + Fulvestrant
170010361BPD	Breast	PIK3CA	c.3132T>A	N1044K	EX21E	PIK3CA Onco-Mut	1	Alpelisib + Fulvestrant
170010367BPD	Breast	ERBB2	Gain	Gain	Gain	ERBB2 amplification	1	Lapatinib + Trastuzumab, Pertuzumab + Trastuzumab, Ado-Trastuzumab Emtansine, Lapatinib, Neratinib, Trastuzumab
170010367BPD	Breast	PIK3CA	c.3140A>G	H1047R	EX21E	PIK3CA Onco-Mut	1	Alpelisib + Fulvestrant
170010368BPD	Breast	PIK3CA	Gain	Gain	Gain	PIK3CA Onco-Mut	1	Alpelisib + Fulvestrant
170010368BPD	Breast	PIK3CA	c.3140A>G	H1047R	EX21E	PIK3CA Onco-Mut	1	Alpelisib + Fulvestrant
170010371BPD	Breast	AKT1	c.49G>A	E17K	EX3	AKT1 E17K	3A	AZD5363
170010374BPD	Breast	PIK3CA	c.1035T>A	N345K	EX5	PIK3CA Onco-Mut	1	Alpelisib + Fulvestrant
170010448BPD	NSCLC	EGFR	c.2235_2249delGGAATTAAGAGAAGC	E746_A750del	EX19	EGFR e19del	1	Erlotinib, Afatinib, Osimertinib, Dacomitinib, Gefitinib
170010448BPD	NSCLC	EGFR	c.2369C>T	T790M	EX20	EGFR T790M	1	Osimertinib
170010459BPD	NSCLC	FGFR3	c.1138G>A	G380R	EX9	FGFR3 G380R	3B	AZD4547, BGJ398, Erdafitinib, Debio1347
170010461BPD	NSCLC	EGFR	c.2235_2249delGGAATTAAGAGAAGC	E746_A750del	EX19	EGFR e19del	1	Erlotinib, Afatinib, Osimertinib, Dacomitinib, Gefitinib
170010466BPD	NSCLC	EGFR	c.2235_2249delGGAATTAAGAGAAGC	E746_A750del	EX19	EGFR e19del	1	Erlotinib, Afatinib, Osimertinib, Dacomitinib, Gefitinib
170010468BPD	NSCLC	EGFR	c.2582T>A	L861Q	EX21	EGFR L861	1	Afatinib, Erlotinib, Gefitinib
170010468BPD	NSCLC	EGFR	c.2155G>A	G719S	EX18	EGFR G719	1	Afatinib, Erlotinib, Gefitinib
170010469BPD	NSCLC	PIK3CA	c.1645G>A	D549N	EX10	PIK3CA Onco-Mut	3B	Buparlisib, Serabelisib, Copanlisib, GDC-0077, Taselisib + Fulvestrant, Alpelisib, Buparlisib + Fulvestrant, Taselisib
170010470BPD	NSCLC	EGFR	c.2303_2311dupGCGTGGACA	S768_D770dup	EX20	EGFR e20ins	3A	Poziotinib
170010510BPD	NSCLC	ERBB2	c.2326_2327insTAT	G776delinsVC	EX20	ERBB2 Onco-Mut	3A	Ado-Trastuzumab Emtansine, Neratinib
170010519AsSD	Ovary	BRCA1	c.3644_3699del	N1215Sfs*10	EX10	BRCA1 Onco-Mut	1	Rucaparib, Niraparib
170010519AsSD	Ovary	BRCA1	c.4096+1G>T	.	IVS10	BRCA1 Onco-Mut	1	Rucaparib, Niraparib
170010533BPD	NSCLC	EGFR	c.2300_2308dupCCAGCGTGG	A767_V769dup	EX20	EGFR e20ins	3A	Poziotinib
170010539BPD	NSCLC	EGFR	c.2573T>G	L858R	EX21	EGFR L858R	1	Erlotinib, Afatinib, Osimertinib, Dacomitinib, Gefitinib
170010539BPD	NSCLC	EGFR	c.2369C>T	T790M	EX20	EGFR T790M	1	Osimertinib
170010542BPD	NSCLC	EGFR	c.2235_2249delGGAATTAAGAGAAGC	E746_A750del	EX19	EGFR e19del	1	Erlotinib, Afatinib, Osimertinib, Dacomitinib, Gefitinib
170010542BPD	NSCLC	EGFR	c.2369C>T	T790M	EX20	EGFR T790M	1	Osimertinib
170010552BPD	NSCLC	EGFR	c.2235_2249delGGAATTAAGAGAAGC	E746_A750del	EX19	EGFR e19del	1	Erlotinib, Afatinib, Osimertinib, Dacomitinib, Gefitinib
170010553BPD	NSCLC	EGFR	c.2369C>T	T790M	EX20	EGFR T790M	1	Osimertinib
170010553BPD	NSCLC	EGFR	c.2240_2254delTAAGAGAAGCAACAT	L747_T751del	EX19	EGFR e19del	1	Erlotinib, Afatinib, Osimertinib, Dacomitinib, Gefitinib
170010559BPD	Biliray	BICC1-FGFR2	Fusion	Fusion	Fusion	FGFR2 fusions	3B	AZD4547, BGJ398, Debio1347
170010563BPD	NSCLC	EGFR	c.2155G>A	G719S	EX18	EGFR G719	1	Afatinib, Erlotinib, Gefitinib
170010563BPD	NSCLC	EGFR	c.2369C>T	T790M	EX20	EGFR T790M	1	Osimertinib
170010570BPD	Other	PIK3CA	c.1633G>A	E545K	EX10	PIK3CA Onco-Mut	3B	Buparlisib, Serabelisib, Copanlisib, GDC-0077, Taselisib + Fulvestrant, Alpelisib, Buparlisib + Fulvestrant, Taselisib
170010575BPD	NSCLC	EGFR	c.2573T>G	L858R	EX21	EGFR L858R	1	Erlotinib, Afatinib, Osimertinib, Dacomitinib, Gefitinib
170010577BPD	Breast	PIK3CA	c.1633G>A	E545K	EX10	PIK3CA Onco-Mut	1	Alpelisib + Fulvestrant
170010581BPD	NSCLC	PIK3CA	c.241G>A	E81K	EX2	PIK3CA Onco-Mut	3B	Buparlisib, Serabelisib, Copanlisib, GDC-0077, Taselisib + Fulvestrant, Alpelisib, Buparlisib + Fulvestrant, Taselisib
170010581BPD	NSCLC	EGFR	c.2235_2249delGGAATTAAGAGAAGC	E746_A750del	EX19	EGFR e19del	1	Erlotinib, Afatinib, Osimertinib, Dacomitinib, Gefitinib
170010581BPD	NSCLC	EGFR	c.2369C>T	T790M	EX20	EGFR T790M	1	Osimertinib
170010610BPD	NSCLC	EGFR	c.2573T>G	L858R	EX21	EGFR L858R	1	Erlotinib, Afatinib, Osimertinib, Dacomitinib, Gefitinib
170010610BPD	NSCLC	EGFR	c.2369C>T	T790M	EX20	EGFR T790M	1	Osimertinib
170010610BPD	NSCLC	PIK3CA	c.1633G>A	E545K	EX10	PIK3CA Onco-Mut	3B	Buparlisib, Serabelisib, Copanlisib, GDC-0077, Taselisib + Fulvestrant, Alpelisib, Buparlisib + Fulvestrant, Taselisib
170010612BPD	Breast	ESR1	Gain	Gain	Gain	ESR1 Onco-Mut	3A	AZD9496, Fulvestrant
170010622BPD	Breast	PIK3CA	c.1633G>A	E545K	EX10	PIK3CA Onco-Mut	1	Alpelisib + Fulvestrant
170010629BPD	NSCLC	EGFR	c.2573T>G	L858R	EX21	EGFR L858R	1	Erlotinib, Afatinib, Osimertinib, Dacomitinib, Gefitinib
170010633BPD	NSCLC	EGFR	c.2573T>G	L858R	EX21	EGFR L858R	1	Erlotinib, Afatinib, Osimertinib, Dacomitinib, Gefitinib
170010640BPD	NSCLC	PIK3CA	c.1624G>A	E542K	EX10	PIK3CA Onco-Mut	3B	Buparlisib, Serabelisib, Copanlisib, GDC-0077, Taselisib + Fulvestrant, Alpelisib, Buparlisib + Fulvestrant, Taselisib
170010640BPD	NSCLC	EGFR	c.2235_2249delGGAATTAAGAGAAGC	E746_A750del	EX19	EGFR e19del	1	Erlotinib, Afatinib, Osimertinib, Dacomitinib, Gefitinib
170010643BPD	Pancreatic	BRAF	c.1457_1471delATGTGACAGCACCTA	N486_P490del	EX12	BRAF Onco-Mut	3B	Cobimetinib
170010660BPD	Melanoma	KIT	c.1924A>G	K642E	EX13	KIT Onco-Mut	2A	Imatinib
170010662BPD	NSCLC	EGFR	c.2235_2249delGGAATTAAGAGAAGC	E746_A750del	EX19	EGFR e19del	1	Erlotinib, Afatinib, Osimertinib, Dacomitinib, Gefitinib
170010673BPD	Biliray	ERBB2	Gain	Gain	Gain	ERBB2 amplification	2B	Carboplatin-Taxol Regimen + Trastuzumab
170010676BPD	NSCLC	EGFR	c.2573T>G	L858R	EX21	EGFR L858R	1	Erlotinib, Afatinib, Osimertinib, Dacomitinib, Gefitinib
170010677BPD	Breast	PIK3CA	c.3140A>T	H1047L	EX21E	PIK3CA Onco-Mut	1	Alpelisib + Fulvestrant
170010681BPD	NSCLC	EGFR	c.2239_2251delinsC	L747_T751delinsP	EX19	EGFR e19del	1	Erlotinib, Afatinib, Osimertinib, Dacomitinib, Gefitinib
170010681BPD	NSCLC	EGFR	c.2369C>T	T790M	EX20	EGFR T790M	1	Osimertinib
170010683BPD	Breast	ERBB2	Gain	Gain	Gain	ERBB2 amplification	1	Lapatinib + Trastuzumab, Pertuzumab + Trastuzumab, Ado-Trastuzumab Emtansine, Lapatinib, Neratinib, Trastuzumab
170010683BPD	Breast	PIK3CA	c.3140A>T	H1047L	EX21E	PIK3CA Onco-Mut	1	Alpelisib + Fulvestrant
170010693BPD	NSCLC	EGFR	c.2573T>G	L858R	EX21	EGFR L858R	1	Erlotinib, Afatinib, Osimertinib, Dacomitinib, Gefitinib
170010695BPD	NSCLC	ERBB2	Gain	Gain	Gain	ERBB2 amplification	2B	Carboplatin-Taxol Regimen + Trastuzumab
170010695BPD	NSCLC	EGFR	c.2235_2249delGGAATTAAGAGAAGC	E746_A750del	EX19	EGFR e19del	1	Erlotinib, Afatinib, Osimertinib, Dacomitinib, Gefitinib
170010696BPD	NSCLC	EGFR	Gain	Gain	Gain	EGFR KDD	1	Afatinib, Erlotinib, Gefitinib
170010696BPD	NSCLC	EGFR	c.2573T>G	L858R	EX21	EGFR L858R	1	Erlotinib, Afatinib, Osimertinib, Dacomitinib, Gefitinib
170010696BPD	NSCLC	EGFR	c.2369C>T	T790M	EX20	EGFR T790M	1	Osimertinib
170010710BPD	NSCLC	ALK-EML4	Fusion	Fusion	Fusion	ALK fusions	1	Crizotinib, Alectinib, Ceritinib
170010713BPD	NSCLC	EGFR	c.2236_2250delGAATTAAGAGAAGCA	E746_A750del	EX19	EGFR e19del	1	Erlotinib, Afatinib, Osimertinib, Dacomitinib, Gefitinib
170010713BPD	NSCLC	EGFR	c.2369C>T	T790M	EX20	EGFR T790M	1	Osimertinib
170010719BPD	NSCLC	EGFR	c.2573T>G	L858R	EX21	EGFR L858R	1	Erlotinib, Afatinib, Osimertinib, Dacomitinib, Gefitinib
170010719BPD	NSCLC	BRCA1	c.442-2A>G	.	IVS6	BRCA1 Onco-Mut	2B	Talazoparib, Olaparib
170010725BPD	NSCLC	BRAF	c.1799T>A	V600E	EX15	BRAF V600E	1	Dabrafenib + Trametinib
170010725BPD	NSCLC	AKT1	c.49G>A	E17K	EX3	AKT1 E17K	3B	AZD5363
170010725BPD	NSCLC	EGFR	c.2239_2247delTTAAGAGAA	L747_E749del	EX19	EGFR e19del	1	Erlotinib, Afatinib, Osimertinib, Dacomitinib, Gefitinib
170010736BPD	Breast	PIK3CA	c.1035T>A	N345K	EX5	PIK3CA Onco-Mut	1	Alpelisib + Fulvestrant
170010755BPD	Melanoma	PIK3CA	c.1633G>A	E545K	EX10	PIK3CA Onco-Mut	3B	Buparlisib, Serabelisib, Copanlisib, GDC-0077, Taselisib + Fulvestrant, Alpelisib, Buparlisib + Fulvestrant, Taselisib
170010766BPD	GIST	KIT	c.2458G>T	D820Y	EX17	KIT e17mut	1	Regorafenib
170010798BPD	NSCLC	EGFR	c.2235_2249delGGAATTAAGAGAAGC	E746_A750del	EX19	EGFR e19del	1	Erlotinib, Afatinib, Osimertinib, Dacomitinib, Gefitinib
170010807BPD	NSCLC	EGFR	c.2235_2249delGGAATTAAGAGAAGC	E746_A750del	EX19	EGFR e19del	1	Erlotinib, Afatinib, Osimertinib, Dacomitinib, Gefitinib
170010808Pe1CD	NSCLC	EGFR	c.2573T>G	L858R	EX21	EGFR L858R	1	Erlotinib, Afatinib, Osimertinib, Dacomitinib, Gefitinib
170010813BPD	NSCLC	EGFR	c.2236_2250delGAATTAAGAGAAGCA	E746_A750del	EX19	EGFR e19del	1	Erlotinib, Afatinib, Osimertinib, Dacomitinib, Gefitinib
170010813BPD	NSCLC	EGFR	c.2369C>T	T790M	EX20	EGFR T790M	1	Osimertinib
170010836B1PD	NSCLC	EGFR	c.2310_2311insGGGGAC	D770_N771insGD	EX20	EGFR e20ins	3A	Poziotinib
170010838B1PD	NSCLC	EGFR	c.2303_2311dupGCGTGGACA	S768_D770dup	EX20	EGFR e20ins	3A	Poziotinib
170010862BPD	Other	MET	Gain	Gain	Gain	MET amplification	2B	Crizotinib
170010874BPD	NSCLC	BRCA1	c.2591C>G	S864*	EX10	BRCA1 Onco-Mut	2B	Talazoparib, Olaparib
170010877BPD	NSCLC	EGFR	Gain	Gain	Gain	EGFR KDD	1	Afatinib, Erlotinib, Gefitinib
170010877BPD	NSCLC	EGFR	c.2303_2311dupGCGTGGACA	S768_D770dup	EX20	EGFR e20ins	3A	Poziotinib
170010931BPD	Colorectal	PIK3CA	c.1633G>A	E545K	EX10	PIK3CA Onco-Mut	3B	Buparlisib, Serabelisib, Copanlisib, GDC-0077, Taselisib + Fulvestrant, Alpelisib, Buparlisib + Fulvestrant, Taselisib
170010945BPD	NSCLC	EGFR	c.2240_2257delTAAGAGAAGCAACATCTC	L747_P753delinsS	EX19	EGFR e19del	1	Erlotinib, Afatinib, Osimertinib, Dacomitinib, Gefitinib
170010945BPD	NSCLC	EGFR	c.2369C>T	T790M	EX20	EGFR T790M	1	Osimertinib
170010946BPD	HCC	BRCA2	c.9286G>T	E3096*	EX25	BRCA2 Onco-Mut	2B	Talazoparib, Olaparib
170010947BPD	UGI	PIK3CA	c.1624G>A	E542K	EX10	PIK3CA Onco-Mut	3B	Buparlisib, Serabelisib, Copanlisib, GDC-0077, Taselisib + Fulvestrant, Alpelisib, Buparlisib + Fulvestrant, Taselisib
170010953BPD	Cervical	PIK3CA	c.1624G>A	E542K	EX10	PIK3CA Onco-Mut	3B	Buparlisib, Serabelisib, Copanlisib, GDC-0077, Taselisib + Fulvestrant, Alpelisib, Buparlisib + Fulvestrant, Taselisib
170010956BPD	HCC	TSC2	c.2070C[2>1]	R691Afs*7	EX19	TSC2 Onco-Mut	2B	Everolimus
170010975BPD	NSCLC	ALK-EML4	Fusion	Fusion	Fusion	ALK fusions	1	Crizotinib, Alectinib, Ceritinib
170010986BPD	NSCLC	EGFR	c.2240_2257delTAAGAGAAGCAACATCTC	L747_P753delinsS	EX19	EGFR e19del	1	Erlotinib, Afatinib, Osimertinib, Dacomitinib, Gefitinib
170010986BPD	NSCLC	EGFR	c.2369C>T	T790M	EX20	EGFR T790M	1	Osimertinib
170011054BPD	NSCLC	EGFR	c.2573T>G	L858R	EX21	EGFR L858R	1	Erlotinib, Afatinib, Osimertinib, Dacomitinib, Gefitinib
170011064BPD	Cervical	ERBB2	Gain	Gain	Gain	ERBB2 amplification	2B	Carboplatin-Taxol Regimen + Trastuzumab
170011065BPD	NSCLC	EGFR	c.2236_2250delGAATTAAGAGAAGCA	E746_A750del	EX19	EGFR e19del	1	Erlotinib, Afatinib, Osimertinib, Dacomitinib, Gefitinib
170011065BPD	NSCLC	EGFR	c.2369C>T	T790M	EX20	EGFR T790M	1	Osimertinib
170011069BPD	NSCLC	EGFR	c.2573T>G	L858R	EX21	EGFR L858R	1	Erlotinib, Afatinib, Osimertinib, Dacomitinib, Gefitinib
170011073BPD	NSCLC	EGFR	c.2369C>T	T790M	EX20	EGFR T790M	1	Osimertinib
170011084BPD	NSCLC	EGFR	c.2573T>G	L858R	EX21	EGFR L858R	1	Erlotinib, Afatinib, Osimertinib, Dacomitinib, Gefitinib
170011084BPD	NSCLC	EGFR	c.2369C>T	T790M	EX20	EGFR T790M	1	Osimertinib
170011088BPD	NSCLC	EGFR	c.2236_2250delGAATTAAGAGAAGCA	E746_A750del	EX19	EGFR e19del	1	Erlotinib, Afatinib, Osimertinib, Dacomitinib, Gefitinib
170011088BPD	NSCLC	EGFR	c.2369C>T	T790M	EX20	EGFR T790M	1	Osimertinib
170011092BPD	NSCLC	EGFR	c.2235_2249delGGAATTAAGAGAAGC	E746_A750del	EX19	EGFR e19del	1	Erlotinib, Afatinib, Osimertinib, Dacomitinib, Gefitinib
170011094BPD	NSCLC	EGFR	c.2235_2249delGGAATTAAGAGAAGC	E746_A750del	EX19	EGFR e19del	1	Erlotinib, Afatinib, Osimertinib, Dacomitinib, Gefitinib
170011099BPD	Breast	PIK3CA	c.3140A>G	H1047R	EX21E	PIK3CA Onco-Mut	1	Alpelisib + Fulvestrant
170011105BPD	UGI	PIK3CA	c.1624G>A	E542K	EX10	PIK3CA Onco-Mut	3B	Buparlisib, Serabelisib, Copanlisib, GDC-0077, Taselisib + Fulvestrant, Alpelisib, Buparlisib + Fulvestrant, Taselisib
170011109BPD	Biliray	NRAS	c.35G>A	G12D	EX2	NRAS Onco-Mut	3B	Cobimetinib
170011128BPD	NSCLC	EGFR	c.2239_2256delTTAAGAGAAGCAACATCT	L747_S752del	EX19	EGFR e19del	1	Erlotinib, Afatinib, Osimertinib, Dacomitinib, Gefitinib
170011133BPDR1	NSCLC	EGFR	c.2497T>G	L833V	EX21	EGFR L833V	1	Erlotinib, Afatinib, Gefitinib
170011213BPD	NSCLC	EGFR	c.2236_2250delGAATTAAGAGAAGCA	E746_A750del	EX19	EGFR e19del	1	Erlotinib, Afatinib, Osimertinib, Dacomitinib, Gefitinib
170011214BPD	NSCLC	ERBB2	c.2313_2324dupATACGTGATGGC	Y772_A775dup	EX20	ERBB2 Onco-Mut	3A	Ado-Trastuzumab Emtansine, Neratinib
170011219B2PD	NSCLC	EGFR	c.2573T>G	L858R	EX21	EGFR L858R	1	Erlotinib, Afatinib, Osimertinib, Dacomitinib, Gefitinib
170011226BPD	NSCLC	EGFR	c.2235_2249delGGAATTAAGAGAAGC	E746_A750del	EX19	EGFR e19del	1	Erlotinib, Afatinib, Osimertinib, Dacomitinib, Gefitinib
170011250BPD	NSCLC	ALK-EML4	Fusion	Fusion	Fusion	ALK fusions	1	Crizotinib, Alectinib, Ceritinib
170011321BPD	NSCLC	EGFR	c.2582T>A	L861Q	EX21	EGFR L861	1	Afatinib, Erlotinib, Gefitinib
170011321BPD	NSCLC	PTCH1	c.3944C>T	P1315L	EX23	PTCH1 truncating	3B	Sonidegib
170011322BPD	NSCLC	EGFR	c.2236_2250delGAATTAAGAGAAGCA	E746_A750del	EX19	EGFR e19del	1	Erlotinib, Afatinib, Osimertinib, Dacomitinib, Gefitinib
170011332PeSD	NSCLC	EGFR	c.2573T>G	L858R	EX21	EGFR L858R	1	Erlotinib, Afatinib, Osimertinib, Dacomitinib, Gefitinib
170011334BPD	NSCLC	EGFR	c.2240_2254delTAAGAGAAGCAACAT	L747_T751del	EX19	EGFR e19del	1	Erlotinib, Afatinib, Osimertinib, Dacomitinib, Gefitinib
170011353BPD	NSCLC	EGFR	c.2582T>A	L861Q	EX21	EGFR L861	1	Afatinib, Erlotinib, Gefitinib
170011369BPD	NSCLC	EGFR	c.2573T>G	L858R	EX21	EGFR L858R	1	Erlotinib, Afatinib, Osimertinib, Dacomitinib, Gefitinib
170011394BPD	NSCLC	EGFR	c.2235_2249delGGAATTAAGAGAAGC	E746_A750del	EX19	EGFR e19del	1	Erlotinib, Afatinib, Osimertinib, Dacomitinib, Gefitinib
170011400BPD	NSCLC	EGFR	c.2573T>G	L858R	EX21	EGFR L858R	1	Erlotinib, Afatinib, Osimertinib, Dacomitinib, Gefitinib
170011452BPD	NSCLC	EGFR	c.2235_2249delGGAATTAAGAGAAGC	E746_A750del	EX19	EGFR e19del	1	Erlotinib, Afatinib, Osimertinib, Dacomitinib, Gefitinib
170011453BPDR1	Breast	PIK3CA	c.3140A>G	H1047R	EX21E	PIK3CA Onco-Mut	1	Alpelisib + Fulvestrant
170011454BPD	NSCLC	EGFR	c.2240_2254delTAAGAGAAGCAACAT	L747_T751del	EX19	EGFR e19del	1	Erlotinib, Afatinib, Osimertinib, Dacomitinib, Gefitinib
170011493BPD	NSCLC	EGFR	c.2236_2250delGAATTAAGAGAAGCA	E746_A750del	EX19	EGFR e19del	1	Erlotinib, Afatinib, Osimertinib, Dacomitinib, Gefitinib
170011494BPD	NSCLC	EGFR	c.2240_2257delTAAGAGAAGCAACATCTC	L747_P753delinsS	EX19	EGFR e19del	1	Erlotinib, Afatinib, Osimertinib, Dacomitinib, Gefitinib
170011507BPD	NSCLC	EGFR	c.2369C>T	T790M	EX20	EGFR T790M	1	Osimertinib
170011507BPD	NSCLC	EGFR	c.2239_2256delTTAAGAGAAGCAACATCT	L747_S752del	EX19	EGFR e19del	1	Erlotinib, Afatinib, Osimertinib, Dacomitinib, Gefitinib
170011512BPD	NSCLC	EGFR	c.2235_2249delGGAATTAAGAGAAGC	E746_A750del	EX19	EGFR e19del	1	Erlotinib, Afatinib, Osimertinib, Dacomitinib, Gefitinib
170011512BPD	NSCLC	EGFR	c.2369C>T	T790M	EX20	EGFR T790M	1	Osimertinib
170011598BPD	NSCLC	ERBB2	c.2326_2327insTAT	G776delinsVC	EX20	ERBB2 Onco-Mut	3A	Ado-Trastuzumab Emtansine, Neratinib
170011615Pe1SD	NSCLC	ERBB2	c.2313_2324dupATACGTGATGGC	Y772_A775dup	EX20	ERBB2 Onco-Mut	3A	Ado-Trastuzumab Emtansine, Neratinib
170011622BPD	NSCLC	EGFR	c.2573T>G	L858R	EX21	EGFR L858R	1	Erlotinib, Afatinib, Osimertinib, Dacomitinib, Gefitinib
170011622BPD	NSCLC	EGFR	c.2369C>T	T790M	EX20	EGFR T790M	1	Osimertinib
170011624BPD	NSCLC	EGFR	c.2303_2311dupGCGTGGACA	S768_D770dup	EX20	EGFR e20ins	3A	Poziotinib
170011631BPD	NSCLC	ERBB2	c.2313_2324dupATACGTGATGGC	Y772_A775dup	EX20	ERBB2 Onco-Mut	3A	Ado-Trastuzumab Emtansine, Neratinib
170011639BPD	Biliray	BRAF	c.1799T>A	V600E	EX15	BRAF V600E	2B	Dabrafenib + Trametinib
170011639BPD	Biliray	TSC1	c.2249G>A	W750*	EX18	TSC1 Onco-Mut	2B	Everolimus
170011640BPD	Breast	PIK3CA	c.3140A>G	H1047R	EX21E	PIK3CA Onco-Mut	1	Alpelisib + Fulvestrant
170011648BPD	NSCLC	EGFR	c.2573T>G	L858R	EX21	EGFR L858R	1	Erlotinib, Afatinib, Osimertinib, Dacomitinib, Gefitinib
170011667BPD	NSCLC	EGFR	c.2300_2308dupCCAGCGTGG	A767_V769dup	EX20	EGFR e20ins	3A	Poziotinib
170011683BPD	Breast	PIK3CA	c.3140A>G	H1047R	EX21E	PIK3CA Onco-Mut	1	Alpelisib + Fulvestrant
170011685BPDR1	NSCLC	EGFR	c.2573T>G	L858R	EX21	EGFR L858R	1	Erlotinib, Afatinib, Osimertinib, Dacomitinib, Gefitinib
170011688BPD	NSCLC	EGFR	c.2573T>G	L858R	EX21	EGFR L858R	1	Erlotinib, Afatinib, Osimertinib, Dacomitinib, Gefitinib
170011688BPD	NSCLC	EGFR	c.2369C>T	T790M	EX20	EGFR T790M	1	Osimertinib
170011689BPD	NSCLC	EGFR	c.2240_2261delinsCTCC	L747_K754delinsSP	EX19	EGFR e19del	1	Erlotinib, Afatinib, Osimertinib, Dacomitinib, Gefitinib
170011689BPD	NSCLC	EGFR	c.2369C>T	T790M	EX20	EGFR T790M	1	Osimertinib
170011696BPD	NSCLC	EGFR	c.2240_2257delTAAGAGAAGCAACATCTC	L747_P753delinsS	EX19	EGFR e19del	1	Erlotinib, Afatinib, Osimertinib, Dacomitinib, Gefitinib
170011698AsSD	NSCLC	EGFR	c.2235_2249delGGAATTAAGAGAAGC	E746_A750del	EX19	EGFR e19del	1	Erlotinib, Afatinib, Osimertinib, Dacomitinib, Gefitinib
170011698AsSD	NSCLC	EGFR	c.2369C>T	T790M	EX20	EGFR T790M	1	Osimertinib
170011699BPD	NSCLC	EGFR	c.2308_2309insGTT	D770delinsGY	EX20	EGFR e20ins	3A	Poziotinib
170011699BPD	NSCLC	PIK3CA	c.3140A>G	H1047R	EX21E	PIK3CA Onco-Mut	3B	Buparlisib, Serabelisib, Copanlisib, GDC-0077, Taselisib + Fulvestrant, Alpelisib, Buparlisib + Fulvestrant, Taselisib
170011705BPD	NSCLC	EGFR	c.2582T>A	L861Q	EX21	EGFR L861	1	Afatinib, Erlotinib, Gefitinib
170011705BPD	NSCLC	EGFR	c.2369C>T	T790M	EX20	EGFR T790M	1	Osimertinib
170011708BPD	Prostate	AKT1	c.49G>A	E17K	EX3	AKT1 E17K	3B	AZD5363
170011716BPD	NSCLC	EGFR	c.2239_2256delTTAAGAGAAGCAACATCT	L747_S752del	EX19	EGFR e19del	1	Erlotinib, Afatinib, Osimertinib, Dacomitinib, Gefitinib
170011719BPD	NSCLC	EGFR	c.2573T>G	L858R	EX21	EGFR L858R	1	Erlotinib, Afatinib, Osimertinib, Dacomitinib, Gefitinib
170011719BPD	NSCLC	EGFR	c.2369C>T	T790M	EX20	EGFR T790M	1	Osimertinib
170011720BPD	NSCLC	EGFR	c.2235_2249delGGAATTAAGAGAAGC	E746_A750del	EX19	EGFR e19del	1	Erlotinib, Afatinib, Osimertinib, Dacomitinib, Gefitinib
170011720BPD	NSCLC	EGFR	c.2369C>T	T790M	EX20	EGFR T790M	1	Osimertinib
170011722BPD	NSCLC	PIK3CA	c.2176G>A	E726K	EX14	PIK3CA Onco-Mut	3B	Buparlisib, Serabelisib, Copanlisib, GDC-0077, Taselisib + Fulvestrant, Alpelisib, Buparlisib + Fulvestrant, Taselisib
170011722BPD	NSCLC	PIK3CA	c.1633G>A	E545K	EX10	PIK3CA Onco-Mut	3B	Buparlisib, Serabelisib, Copanlisib, GDC-0077, Taselisib + Fulvestrant, Alpelisib, Buparlisib + Fulvestrant, Taselisib
170011722BPD	NSCLC	EGFR	c.2240_2257delTAAGAGAAGCAACATCTC	L747_P753delinsS	EX19	EGFR e19del	1	Erlotinib, Afatinib, Osimertinib, Dacomitinib, Gefitinib
170011728PeSD	NSCLC	EGFR	c.2239_2253delinsAAC	L747_T751delinsN	EX19	EGFR e19del	1	Erlotinib, Afatinib, Osimertinib, Dacomitinib, Gefitinib
170011730BPD	NSCLC	EGFR	c.2573T>G	L858R	EX21	EGFR L858R	1	Erlotinib, Afatinib, Osimertinib, Dacomitinib, Gefitinib
170011750Pe1SD	NSCLC	EGFR	c.2236_2250delGAATTAAGAGAAGCA	E746_A750del	EX19	EGFR e19del	1	Erlotinib, Afatinib, Osimertinib, Dacomitinib, Gefitinib
170011751BPD	Breast	PIK3CA	c.3140A>G	H1047R	EX21E	PIK3CA Onco-Mut	1	Alpelisib + Fulvestrant
170011751BPD	Breast	ESR1	c.1613A>G	D538G	EX9E	ESR1 Onco-Mut	3A	AZD9496, Fulvestrant
170011762BPD	NSCLC	EGFR	c.2369C>T	T790M	EX20	EGFR T790M	1	Osimertinib
170011762BPD	NSCLC	EGFR	c.2239_2256delTTAAGAGAAGCAACATCT	L747_S752del	EX19	EGFR e19del	1	Erlotinib, Afatinib, Osimertinib, Dacomitinib, Gefitinib
170011765BPD	NSCLC	EGFR	c.2573T>G	L858R	EX21	EGFR L858R	1	Erlotinib, Afatinib, Osimertinib, Dacomitinib, Gefitinib
170011767BPD	NSCLC	CD74-ROS1	Fusion	Fusion	Fusion	ROS1 fusions	1	Crizotinib
170011772BPD	NSCLC	ALK-EML4	Fusion	Fusion	Fusion	ALK fusions	1	Crizotinib, Alectinib, Ceritinib
170011772BPD	NSCLC	PIK3CA	c.1624G>A	E542K	EX10	PIK3CA Onco-Mut	3B	Buparlisib, Serabelisib, Copanlisib, GDC-0077, Taselisib + Fulvestrant, Alpelisib, Buparlisib + Fulvestrant, Taselisib
170011772BPD	NSCLC	ALK	c.3628G>A	E1210K	EX23	ALK Onco-Mut	1	Brigatinib, Lorlatinib
170011772BPD	NSCLC	PIK3CA	c.1633G>A	E545K	EX10	PIK3CA Onco-Mut	3B	Buparlisib, Serabelisib, Copanlisib, GDC-0077, Taselisib + Fulvestrant, Alpelisib, Buparlisib + Fulvestrant, Taselisib
170011774BPD	NSCLC	EGFR	c.2573T>G	L858R	EX21	EGFR L858R	1	Erlotinib, Afatinib, Osimertinib, Dacomitinib, Gefitinib
170011776BPD	NSCLC	EGFR	c.2300_2308dupCCAGCGTGG	A767_V769dup	EX20	EGFR e20ins	3A	Poziotinib
170011776BPD	NSCLC	PIK3CA	c.277C>T	R93W	EX2	PIK3CA Onco-Mut	3B	Buparlisib, Serabelisib, Copanlisib, GDC-0077, Taselisib + Fulvestrant, Alpelisib, Buparlisib + Fulvestrant, Taselisib
170011789BPD	NSCLC	EGFR	c.2573T>G	L858R	EX21	EGFR L858R	1	Erlotinib, Afatinib, Osimertinib, Dacomitinib, Gefitinib
170011818BPD	NSCLC	BRAF	c.1799T>A	V600E	EX15	BRAF V600E	1	Dabrafenib + Trametinib
170011837BPD	NSCLC	EGFR	c.2573T>G	L858R	EX21	EGFR L858R	1	Erlotinib, Afatinib, Osimertinib, Dacomitinib, Gefitinib
170011837BPD	NSCLC	EGFR	c.2369C>T	T790M	EX20	EGFR T790M	1	Osimertinib
170011840BPD	Prostate	PIK3CA	Gain	Gain	Gain	PIK3CA Onco-Mut	3B	Buparlisib, Serabelisib, Copanlisib, GDC-0077, Taselisib + Fulvestrant, Alpelisib, Buparlisib + Fulvestrant, Taselisib
170011840BPD	Prostate	PIK3CA	c.3140A>G	H1047R	EX21E	PIK3CA Onco-Mut	3B	Buparlisib, Serabelisib, Copanlisib, GDC-0077, Taselisib + Fulvestrant, Alpelisib, Buparlisib + Fulvestrant, Taselisib
170011857BPD	NSCLC	ALK-EML4	Fusion	Fusion	Fusion	ALK fusions	1	Crizotinib, Alectinib, Ceritinib
170011857BPD	NSCLC	ALK	c.3604G>A	G1202R	EX23	ALK Onco-Mut	1	Brigatinib, Lorlatinib
170011900Pe1SD	NSCLC	EGFR	c.2573T>G	L858R	EX21	EGFR L858R	1	Erlotinib, Afatinib, Osimertinib, Dacomitinib, Gefitinib
170011903BPD	NSCLC	EGFR	c.2239_2248delinsC	L747_A750delinsP	EX19	EGFR e19del	1	Erlotinib, Afatinib, Osimertinib, Dacomitinib, Gefitinib
170011904Pe1SDR1	NSCLC	EGFR	c.2573T>G	L858R	EX21	EGFR L858R	1	Erlotinib, Afatinib, Osimertinib, Dacomitinib, Gefitinib
170011904Pe1SDR1	NSCLC	EGFR	c.2369C>T	T790M	EX20	EGFR T790M	1	Osimertinib
170011905BPD	NSCLC	EGFR	c.2235_2249delGGAATTAAGAGAAGC	E746_A750del	EX19	EGFR e19del	1	Erlotinib, Afatinib, Osimertinib, Dacomitinib, Gefitinib
170011905BPD	NSCLC	EGFR	c.2369C>T	T790M	EX20	EGFR T790M	1	Osimertinib
170011907BPD	NSCLC	EGFR	c.2582T>A	L861Q	EX21	EGFR L861	1	Afatinib, Erlotinib, Gefitinib
170011907BPD	NSCLC	EGFR	c.2240_2254delTAAGAGAAGCAACAT	L747_T751del	EX19	EGFR e19del	1	Erlotinib, Afatinib, Osimertinib, Dacomitinib, Gefitinib
170011910BPD	NSCLC	MET	c.3028G>C	D1010H	EX14	MET D1010H	2A	Crizotinib
170011951BPD	Colorectal	MAP2K1	c.171G>T	K57N	EX2	MAP2K1 Onco-Mut	3B	Cobimetinib, Trametinib
170011952BPD	NSCLC	EGFR	c.2573T>G	L858R	EX21	EGFR L858R	1	Erlotinib, Afatinib, Osimertinib, Dacomitinib, Gefitinib
170011998BPD	NSCLC	ALK-EML4	Fusion	Fusion	Fusion	ALK fusions	1	Crizotinib, Alectinib, Ceritinib
170012009BPD	NSCLC	EGFR	c.2235_2249delGGAATTAAGAGAAGC	E746_A750del	EX19	EGFR e19del	1	Erlotinib, Afatinib, Osimertinib, Dacomitinib, Gefitinib
170012011BPD	NSCLC	EGFR	c.2573T>G	L858R	EX21	EGFR L858R	1	Erlotinib, Afatinib, Osimertinib, Dacomitinib, Gefitinib
170012030BPD	NSCLC	EGFR	c.2573T>G	L858R	EX21	EGFR L858R	1	Erlotinib, Afatinib, Osimertinib, Dacomitinib, Gefitinib
170012030BPD	NSCLC	EGFR	c.2369C>T	T790M	EX20	EGFR T790M	1	Osimertinib
170012041BPD	NSCLC	EGFR	c.2573T>G	L858R	EX21	EGFR L858R	1	Erlotinib, Afatinib, Osimertinib, Dacomitinib, Gefitinib
170012045BPD	NSCLC	TSC1	c.2813+2T>G		IVS21	TSC1 Onco-Mut	2B	Everolimus
170012052BPD	NSCLC	EGFR	c.2235_2249delGGAATTAAGAGAAGC	E746_A750del	EX19	EGFR e19del	1	Erlotinib, Afatinib, Osimertinib, Dacomitinib, Gefitinib
170012055BPD	NSCLC	ERBB2	Gain	Gain	Gain	ERBB2 amplification	2B	Carboplatin-Taxol Regimen + Trastuzumab
170012055BPD	NSCLC	EGFR	c.2235_2249delGGAATTAAGAGAAGC	E746_A750del	EX19	EGFR e19del	1	Erlotinib, Afatinib, Osimertinib, Dacomitinib, Gefitinib
170012066BPD	NSCLC	EGFR	Gain	Gain	Gain	EGFR KDD	1	Afatinib, Erlotinib, Gefitinib
170012066BPD	NSCLC	EGFR	c.2236_2250delGAATTAAGAGAAGCA	E746_A750del	EX19	EGFR e19del	1	Erlotinib, Afatinib, Osimertinib, Dacomitinib, Gefitinib
170012066BPD	NSCLC	EGFR	c.2369C>T	T790M	EX20	EGFR T790M	1	Osimertinib
170012071BPD	NSCLC	EGFR	c.2236_2250delGAATTAAGAGAAGCA	E746_A750del	EX19	EGFR e19del	1	Erlotinib, Afatinib, Osimertinib, Dacomitinib, Gefitinib
170012071BPD	NSCLC	EGFR	c.2369C>T	T790M	EX20	EGFR T790M	1	Osimertinib
170012079BPD	NSCLC	EGFR	c.2573T>G	L858R	EX21	EGFR L858R	1	Erlotinib, Afatinib, Osimertinib, Dacomitinib, Gefitinib
170012131PD	NSCLC	EGFR	c.2235_2249delGGAATTAAGAGAAGC	E746_A750del	EX19	EGFR e19del	1	Erlotinib, Afatinib, Osimertinib, Dacomitinib, Gefitinib
170012136BPD	Melanoma	NRAS	c.182A>G	Q61R	EX3	NRAS Onco-Mut	3A	Binimetinib, Binimetinib + Ribociclib
170012153BPD	Colorectal	FGFR1	Gain	Gain	Gain	FGFR1 amplification	3B	AZD4547, Erdafitinib, BGJ398, Debio1347
170012156BPD	NSCLC	EGFR	c.2573T>G	L858R	EX21	EGFR L858R	1	Erlotinib, Afatinib, Osimertinib, Dacomitinib, Gefitinib
170012157BPD	NSCLC	EGFR	c.2573T>G	L858R	EX21	EGFR L858R	1	Erlotinib, Afatinib, Osimertinib, Dacomitinib, Gefitinib
170012200BPD	Colorectal	BRAF	c.1799T>A	V600E	EX15	BRAF V600E	2A	Encorafenib + Binimetinib + Cetuximab, Panitumumab + Dabrafenib + Trametinib
170012232BPD	Colorectal	NRAS	c.182A>T	Q61L	EX3	NRAS Onco-Mut	3B	Cobimetinib
170012234BPD	Breast	PIK3CA	c.3140A>G	H1047R	EX21E	PIK3CA Onco-Mut	1	Alpelisib + Fulvestrant
170012240BPD	Renal	TSC1	c.2681delA	H894Lfs*37	EX21	TSC1 Onco-Mut	2A	Everolimus
170012247BPD	UGI	PIK3CA	Gain	Gain	Gain	PIK3CA Onco-Mut	3B	Buparlisib, Serabelisib, Copanlisib, GDC-0077, Taselisib + Fulvestrant, Alpelisib, Buparlisib + Fulvestrant, Taselisib
170012247BPD	UGI	PIK3CA	c.1633G>A	E545K	EX10	PIK3CA Onco-Mut	3B	Buparlisib, Serabelisib, Copanlisib, GDC-0077, Taselisib + Fulvestrant, Alpelisib, Buparlisib + Fulvestrant, Taselisib
170012253BPD	Colorectal	PIK3CA	c.3140A>G	H1047R	EX21E	PIK3CA Onco-Mut	3B	Buparlisib, Serabelisib, Copanlisib, GDC-0077, Taselisib + Fulvestrant, Alpelisib, Buparlisib + Fulvestrant, Taselisib
170012253BPD	Colorectal	PTCH1	c.3601C[6>5]	S1203Afs*52	EX22	PTCH1 truncating	3B	Sonidegib
170012261BPD	Colorectal	NRAS	c.183A>T	Q61H	EX3	NRAS Onco-Mut	3B	Cobimetinib
170012288BPD	Other	BRCA2	c.3G>T	0?	EX2	BRCA2 Onco-Mut	2B	Talazoparib, Olaparib
170012293BPD	NSCLC	EGFR	c.2369C>T	T790M	EX20	EGFR T790M	1	Osimertinib
170012293BPD	NSCLC	EGFR	c.2235_2249delGGAATTAAGAGAAGC	E746_A750del	EX19	EGFR e19del	1	Erlotinib, Afatinib, Osimertinib, Dacomitinib, Gefitinib
170012297BPD	HCC	PIK3CA	c.3140A>G	H1047R	EX21E	PIK3CA Onco-Mut	3B	Buparlisib, Serabelisib, Copanlisib, GDC-0077, Taselisib + Fulvestrant, Alpelisib, Buparlisib + Fulvestrant, Taselisib
170012306BPD	NSCLC	EGFR	c.2235_2249delGGAATTAAGAGAAGC	E746_A750del	EX19	EGFR e19del	1	Erlotinib, Afatinib, Osimertinib, Dacomitinib, Gefitinib
170012418BPD	Bladder	FGFR3-TACC3	Fusion	Fusion	Fusion	FGFR3 fusions	1	Erdafitinib
170012423BPD	Uterine	PIK3CA	c.325GAA[2>1]	E109[2>1]	EX2	PIK3CA Onco-Mut	3B	Buparlisib, Serabelisib, Copanlisib, GDC-0077, Taselisib + Fulvestrant, Alpelisib, Buparlisib + Fulvestrant, Taselisib
170012430B1PD	NSCLC	EGFR	c.2235_2249delGGAATTAAGAGAAGC	E746_A750del	EX19	EGFR e19del	1	Erlotinib, Afatinib, Osimertinib, Dacomitinib, Gefitinib
170012434BPD	NSCLC	EGFR	c.2573T>G	L858R	EX21	EGFR L858R	1	Erlotinib, Afatinib, Osimertinib, Dacomitinib, Gefitinib
170012454BPD	NSCLC	EGFR	c.2573T>G	L858R	EX21	EGFR L858R	1	Erlotinib, Afatinib, Osimertinib, Dacomitinib, Gefitinib
170012454BPD	NSCLC	EGFR	c.2369C>T	T790M	EX20	EGFR T790M	1	Osimertinib
170012459BPD	NSCLC	EGFR	c.2237_2254delAATTAAGAGAAGCAACAT	E746_S752delinsA	EX19	EGFR e19del	1	Erlotinib, Afatinib, Osimertinib, Dacomitinib, Gefitinib
170012478BPD	NSCLC	EGFR	c.2154_2155delGGinsTT	G719C	EX18	EGFR G719	1	Afatinib, Erlotinib, Gefitinib
170012479BPD	NSCLC	EGFR	c.2235_2249delGGAATTAAGAGAAGC	E746_A750del	EX19	EGFR e19del	1	Erlotinib, Afatinib, Osimertinib, Dacomitinib, Gefitinib
170012484BPD	Colorectal	PIK3CA	c.3140A>G	H1047R	EX21E	PIK3CA Onco-Mut	3B	Buparlisib, Serabelisib, Copanlisib, GDC-0077, Taselisib + Fulvestrant, Alpelisib, Buparlisib + Fulvestrant, Taselisib
170012484BPD	Colorectal	NRAS	c.38G>A	G13D	EX2	NRAS Onco-Mut	3B	Cobimetinib
170012491BPD	NSCLC	EGFR	c.2573T>G	L858R	EX21	EGFR L858R	1	Erlotinib, Afatinib, Osimertinib, Dacomitinib, Gefitinib
170012492BPD	NSCLC	EGFR	Gain	Gain	Gain	EGFR KDD	1	Afatinib, Erlotinib, Gefitinib
170012492BPD	NSCLC	EGFR	c.2300_2308dupCCAGCGTGG	A767_V769dup	EX20	EGFR e20ins	3A	Poziotinib
170012493BPD	NSCLC	CD74-ROS1	Fusion	Fusion	Fusion	ROS1 fusions	1	Crizotinib
170012500BPD	NSCLC	EGFR	c.2235_2249delGGAATTAAGAGAAGC	E746_A750del	EX19	EGFR e19del	1	Erlotinib, Afatinib, Osimertinib, Dacomitinib, Gefitinib
170012508BPD	NSCLC	MDM2	Gain	Gain	Gain	MDM2 amplification	3B	Milademetan Tosylate, RO5045337
170012508BPD	NSCLC	EGFR	c.2573T>G	L858R	EX21	EGFR L858R	1	Erlotinib, Afatinib, Osimertinib, Dacomitinib, Gefitinib
170012508BPD	NSCLC	PIK3CA	c.1624G>A	E542K	EX10	PIK3CA Onco-Mut	3B	Buparlisib, Serabelisib, Copanlisib, GDC-0077, Taselisib + Fulvestrant, Alpelisib, Buparlisib + Fulvestrant, Taselisib
170012511BPD	NSCLC	EGFR	c.2155G>A	G719S	EX18	EGFR G719	1	Afatinib, Erlotinib, Gefitinib
170012511BPD	NSCLC	EGFR	c.2582T>A	L861Q	EX21	EGFR L861	1	Afatinib, Erlotinib, Gefitinib
170012523BPD	NSCLC	EGFR	c.2582T>A	L861Q	EX21	EGFR L861	1	Afatinib, Erlotinib, Gefitinib
170012524BPD	NSCLC	EGFR	c.2235_2249delGGAATTAAGAGAAGC	E746_A750del	EX19	EGFR e19del	1	Erlotinib, Afatinib, Osimertinib, Dacomitinib, Gefitinib
170012524BPD	NSCLC	EGFR	c.2369C>T	T790M	EX20	EGFR T790M	1	Osimertinib
170012536BPD	NSCLC	EZR-ROS1	Fusion	Fusion	Fusion	ROS1 fusions	1	Crizotinib
170012538BPD	UGI	NRAS	c.37G>C	G13R	EX2	NRAS Onco-Mut	3B	Cobimetinib
170012546BPD	Colorectal	ERBB2	Gain	Gain	Gain	ERBB2 amplification	2B	Carboplatin-Taxol Regimen + Trastuzumab
170012555BPD	NSCLC	EGFR	c.2235_2249delGGAATTAAGAGAAGC	E746_A750del	EX19	EGFR e19del	1	Erlotinib, Afatinib, Osimertinib, Dacomitinib, Gefitinib
170012555BPD	NSCLC	EGFR	c.2369C>T	T790M	EX20	EGFR T790M	1	Osimertinib
170012597BPD	HCC	NRAS	c.182A>G	Q61R	EX3	NRAS Onco-Mut	3B	Cobimetinib
170012600BPD	NSCLC	EGFR	c.2573T>G	L858R	EX21	EGFR L858R	1	Erlotinib, Afatinib, Osimertinib, Dacomitinib, Gefitinib
170012600BPD	NSCLC	EGFR	c.2369C>T	T790M	EX20	EGFR T790M	1	Osimertinib
170012602BPD	NSCLC	EGFR	c.2236_2250delGAATTAAGAGAAGCA	E746_A750del	EX19	EGFR e19del	1	Erlotinib, Afatinib, Osimertinib, Dacomitinib, Gefitinib
170012607BPD	NSCLC	EGFR	c.2235_2249delGGAATTAAGAGAAGC	E746_A750del	EX19	EGFR e19del	1	Erlotinib, Afatinib, Osimertinib, Dacomitinib, Gefitinib
170012607BPD	NSCLC	EGFR	c.2369C>T	T790M	EX20	EGFR T790M	1	Osimertinib
170012614BPD	NSCLC	EGFR	c.2303_2311dupGCGTGGACA	S768_D770dup	EX20	EGFR e20ins	3A	Poziotinib
170012618BPD	NSCLC	EGFR	c.2240_2257delTAAGAGAAGCAACATCTC	L747_P753delinsS	EX19	EGFR e19del	1	Erlotinib, Afatinib, Osimertinib, Dacomitinib, Gefitinib
170012626BPD	NSCLC	EGFR	c.2573T>G	L858R	EX21	EGFR L858R	1	Erlotinib, Afatinib, Osimertinib, Dacomitinib, Gefitinib
170012635BPD	NSCLC	EGFR	c.2308_2316dupGACAACCCC	D770_P772dup	EX20	EGFR e20ins	3A	Poziotinib
170012645BPD	NSCLC	EGFR	c.2573T>G	L858R	EX21	EGFR L858R	1	Erlotinib, Afatinib, Osimertinib, Dacomitinib, Gefitinib
170012650BPD	NSCLC	EGFR	c.2235_2252delGGAATTAAGAGAAGCAAC	E746_T751del	EX19	EGFR e19del	1	Erlotinib, Afatinib, Osimertinib, Dacomitinib, Gefitinib
170012652BPD	Breast	PIK3CA	c.1035T>A	N345K	EX5	PIK3CA Onco-Mut	1	Alpelisib + Fulvestrant
170012652BPD	Breast	ESR1	c.1609T>A	Y537N	EX10E	ESR1 Onco-Mut	3A	AZD9496, Fulvestrant
170012674BPD	NSCLC	EGFR	c.2248G>C	A750P	EX19	EGFR A750P	1	Afatinib, Erlotinib, Gefitinib
170012674BPD	NSCLC	EGFR	c.2239_2247delTTAAGAGAA	L747_E749del	EX19	EGFR e19del	1	Erlotinib, Afatinib, Osimertinib, Dacomitinib, Gefitinib
170012710BPD	NSCLC	EGFR	c.2573T>G	L858R	EX21	EGFR L858R	1	Erlotinib, Afatinib, Osimertinib, Dacomitinib, Gefitinib
170012716BPD	NSCLC	PIK3CA	c.1624G>A	E542K	EX10	PIK3CA Onco-Mut	3B	Buparlisib, Serabelisib, Copanlisib, GDC-0077, Taselisib + Fulvestrant, Alpelisib, Buparlisib + Fulvestrant, Taselisib
170012719BPD	NSCLC	ALK-EML4	Fusion	Fusion	Fusion	ALK fusions	1	Crizotinib, Alectinib, Ceritinib
170012721BPD	NSCLC	EGFR	c.2235_2249delGGAATTAAGAGAAGC	E746_A750del	EX19	EGFR e19del	1	Erlotinib, Afatinib, Osimertinib, Dacomitinib, Gefitinib
170012727BPD	NSCLC	EGFR	c.2573T>G	L858R	EX21	EGFR L858R	1	Erlotinib, Afatinib, Osimertinib, Dacomitinib, Gefitinib
170012812BPD	NSCLC	EGFR	c.2369C>T	T790M	EX20	EGFR T790M	1	Osimertinib
170012812BPD	NSCLC	EGFR	c.2235_2249delGGAATTAAGAGAAGC	E746_A750del	EX19	EGFR e19del	1	Erlotinib, Afatinib, Osimertinib, Dacomitinib, Gefitinib
170012816BPD	NSCLC	EGFR	c.2573T>G	L858R	EX21	EGFR L858R	1	Erlotinib, Afatinib, Osimertinib, Dacomitinib, Gefitinib
170012922BPD	Breast	ERBB2	c.2305G>T	D769Y	EX19	ERBB2 Onco-Mut	3A	Neratinib
170012931BPD	Breast	AKT1	c.49G>A	E17K	EX3	AKT1 E17K	3A	AZD5363
170012940BPD	SCLC	FGFR1	Gain	Gain	Gain	FGFR1 amplification	3B	AZD4547, Erdafitinib, BGJ398, Debio1347
170012947BPD	NSCLC	ALK-EML4	Fusion	Fusion	Fusion	ALK fusions	1	Crizotinib, Alectinib, Ceritinib
170012947BPD	NSCLC	ALK	c.3522C>G	F1174L	EX23	ALK Onco-Mut	1	Brigatinib, Lorlatinib
170012947BPD	NSCLC	ALK	c.3806G>C	G1269A	EX25	ALK Onco-Mut	1	Brigatinib, Lorlatinib
170012958BPD	Breast	PIK3CA	c.1035T>A	N345K	EX5	PIK3CA Onco-Mut	1	Alpelisib + Fulvestrant
170012958BPD	Breast	TSC1	c.1782G[3>2]	G595Afs*34	EX15	TSC1 Onco-Mut	2B	Everolimus
170012959BPD	Breast	PIK3CA	c.1624G>A	E542K	EX10	PIK3CA Onco-Mut	1	Alpelisib + Fulvestrant
170012959BPD	Breast	PIK3CA	c.1633G>A	E545K	EX10	PIK3CA Onco-Mut	1	Alpelisib + Fulvestrant
170012959BPD	Breast	PIK3CA	c.2176G>A	E726K	EX14	PIK3CA Onco-Mut	1	Alpelisib + Fulvestrant
170012989BPDR1	HCC	BRCA2	Loss	Loss	Loss	BRCA2 Onco-Mut	2B	Talazoparib, Olaparib
170013034BPD	NSCLC	EGFR	c.2573T>G	L858R	EX21	EGFR L858R	1	Erlotinib, Afatinib, Osimertinib, Dacomitinib, Gefitinib
170013046BPD	NSCLC	EGFR	c.2573T>G	L858R	EX21	EGFR L858R	1	Erlotinib, Afatinib, Osimertinib, Dacomitinib, Gefitinib
170013049BPD	NSCLC	EGFR	c.2573T>G	L858R	EX21	EGFR L858R	1	Erlotinib, Afatinib, Osimertinib, Dacomitinib, Gefitinib
170013073BPD	NSCLC	EGFR	c.2236_2250delGAATTAAGAGAAGCA	E746_A750del	EX19	EGFR e19del	1	Erlotinib, Afatinib, Osimertinib, Dacomitinib, Gefitinib
170013073BPD	NSCLC	EGFR	c.2369C>T	T790M	EX20	EGFR T790M	1	Osimertinib
170013150BPD	Breast	FGFR1	Gain	Gain	Gain	FGFR1 amplification	3B	AZD4547, Erdafitinib, BGJ398, Debio1347
170013150BPD	Breast	PIK3CA	c.1624G>A	E542K	EX10	PIK3CA Onco-Mut	1	Alpelisib + Fulvestrant
170013167BPD	Colorectal	PIK3CA	c.1624G>A	E542K	EX10	PIK3CA Onco-Mut	3B	Buparlisib, Serabelisib, Copanlisib, GDC-0077, Taselisib + Fulvestrant, Alpelisib, Buparlisib + Fulvestrant, Taselisib
170013200BPD	NSCLC	EGFR	c.2573T>G	L858R	EX21	EGFR L858R	1	Erlotinib, Afatinib, Osimertinib, Dacomitinib, Gefitinib
170013204PD	NSCLC	EGFR	c.2236_2250delGAATTAAGAGAAGCA	E746_A750del	EX19	EGFR e19del	1	Erlotinib, Afatinib, Osimertinib, Dacomitinib, Gefitinib
170013208PD	NSCLC	EGFR	Gain	Gain	Gain	EGFR KDD	1	Afatinib, Erlotinib, Gefitinib
170013208PD	NSCLC	EGFR	c.2235_2249delGGAATTAAGAGAAGC	E746_A750del	EX19	EGFR e19del	1	Erlotinib, Afatinib, Osimertinib, Dacomitinib, Gefitinib
170013231BPD	NSCLC	EGFR	c.2573T>G	L858R	EX21	EGFR L858R	1	Erlotinib, Afatinib, Osimertinib, Dacomitinib, Gefitinib
170013233BPD	NSCLC	EGFR	c.2236_2250delGAATTAAGAGAAGCA	E746_A750del	EX19	EGFR e19del	1	Erlotinib, Afatinib, Osimertinib, Dacomitinib, Gefitinib
170013233BPD	NSCLC	PIK3CA	c.333G>T	K111N	EX2	PIK3CA Onco-Mut	3B	Buparlisib, Serabelisib, Copanlisib, GDC-0077, Taselisib + Fulvestrant, Alpelisib, Buparlisib + Fulvestrant, Taselisib
170013237BPD	NSCLC	ALK-EML4	Fusion	Fusion	Fusion	ALK fusions	1	Crizotinib, Alectinib, Ceritinib
170013237BPD	NSCLC	ALK	c.3604G>A	G1202R	EX23	ALK Onco-Mut	1	Brigatinib, Lorlatinib
170013239BPD	NSCLC	NRAS	c.182A>G	Q61R	EX3	NRAS Onco-Mut	3B	Cobimetinib
170013255BPD	HCC	BRCA2	c.9776T[2>3]	D3260*fs*1	EX27E	BRCA2 Onco-Mut	2B	Talazoparib, Olaparib
170013261BPD	NSCLC	EGFR	c.2573T>G	L858R	EX21	EGFR L858R	1	Erlotinib, Afatinib, Osimertinib, Dacomitinib, Gefitinib
170013273BPD	NSCLC	EGFR	c.2573T>G	L858R	EX21	EGFR L858R	1	Erlotinib, Afatinib, Osimertinib, Dacomitinib, Gefitinib
170013289BPD	NSCLC	EGFR	c.2236_2250delGAATTAAGAGAAGCA	E746_A750del	EX19	EGFR e19del	1	Erlotinib, Afatinib, Osimertinib, Dacomitinib, Gefitinib
170013289BPD	NSCLC	EGFR	c.2369C>T	T790M	EX20	EGFR T790M	1	Osimertinib
170013290BPD	NSCLC	EGFR	c.2573T>G	L858R	EX21	EGFR L858R	1	Erlotinib, Afatinib, Osimertinib, Dacomitinib, Gefitinib
170013295BPD	NSCLC	EGFR	c.2369C>T	T790M	EX20	EGFR T790M	1	Osimertinib
170013295BPD	NSCLC	EGFR	c.2240_2257delTAAGAGAAGCAACATCTC	L747_P753delinsS	EX19	EGFR e19del	1	Erlotinib, Afatinib, Osimertinib, Dacomitinib, Gefitinib
170013298BPD	NSCLC	EGFR	c.2573T>G	L858R	EX21	EGFR L858R	1	Erlotinib, Afatinib, Osimertinib, Dacomitinib, Gefitinib
170013327BPD	NSCLC	EGFR	c.2582T>A	L861Q	EX21	EGFR L861	1	Afatinib, Erlotinib, Gefitinib
170013376BPD	UGI	AKT1	c.49G>A	E17K	EX3	AKT1 E17K	3B	AZD5363
170013381BPD	NSCLC	BRCA1	c.3295C[2>1]	P1099Lfs*10	EX10	BRCA1 Onco-Mut	2B	Talazoparib, Olaparib
170013381BPD	NSCLC	NRAS	c.181C>A	Q61K	EX3	NRAS Onco-Mut	3B	Cobimetinib
170013388BPD	NSCLC	BRAF	c.1799T>A	V600E	EX15	BRAF V600E	1	Dabrafenib + Trametinib
170013388BPD	NSCLC	PIK3CA	c.1624G>A	E542K	EX10	PIK3CA Onco-Mut	3B	Buparlisib, Serabelisib, Copanlisib, GDC-0077, Taselisib + Fulvestrant, Alpelisib, Buparlisib + Fulvestrant, Taselisib
170013416BPD	Colorectal	PIK3CA	c.3127A>G	M1043V	EX21E	PIK3CA Onco-Mut	3B	Buparlisib, Serabelisib, Copanlisib, GDC-0077, Taselisib + Fulvestrant, Alpelisib, Buparlisib + Fulvestrant, Taselisib
170013442BPD	NSCLC	EGFR	c.2300_2308dupCCAGCGTGG	A767_V769dup	EX20	EGFR e20ins	3A	Poziotinib
170013446BPD	Soft-tissue	MDM2	Gain	Gain	Gain	MDM2 amplification	3A	Milademetan Tosylate, RO5045337
170013456BPD	NSCLC	EGFR	c.2303G>T	S768I	EX20	EGFR S768I	1	Erlotinib, Afatinib, Gefitinib
170013456BPD	NSCLC	EGFR	c.2573T>G	L858R	EX21	EGFR L858R	1	Erlotinib, Afatinib, Osimertinib, Dacomitinib, Gefitinib
170013462BPD	Head and neck	PIK3CA	c.1624G>A	E542K	EX10	PIK3CA Onco-Mut	3B	Buparlisib, Serabelisib, Copanlisib, GDC-0077, Taselisib + Fulvestrant, Alpelisib, Buparlisib + Fulvestrant, Taselisib
170013463BPD	UGI	MAP2K1	c.171G>T	K57N	EX2	MAP2K1 Onco-Mut	3B	Cobimetinib, Trametinib
170013474BPD	Biliray	BRCA2	c.4729G>T	E1577*	EX11	BRCA2 Onco-Mut	2B	Talazoparib, Olaparib
170013477BPD	Colorectal	PIK3CA	c.3140A>G	H1047R	EX21E	PIK3CA Onco-Mut	3B	Buparlisib, Serabelisib, Copanlisib, GDC-0077, Taselisib + Fulvestrant, Alpelisib, Buparlisib + Fulvestrant, Taselisib
170013484BPD	NSCLC	ERBB2	c.2264T>C	L755S	EX19	ERBB2 Onco-Mut	3A	Ado-Trastuzumab Emtansine, Neratinib
170013487BPD	NSCLC	EGFR	c.2573T>G	L858R	EX21	EGFR L858R	1	Erlotinib, Afatinib, Osimertinib, Dacomitinib, Gefitinib
170013487BPD	NSCLC	EGFR	c.2369C>T	T790M	EX20	EGFR T790M	1	Osimertinib
170013491BPD	UGI	ERBB2	Gain	Gain	Gain	ERBB2 amplification	1	Trastuzumab
170013497BPD	NSCLC	EGFR	c.2235_2249delGGAATTAAGAGAAGC	E746_A750del	EX19	EGFR e19del	1	Erlotinib, Afatinib, Osimertinib, Dacomitinib, Gefitinib
170013497BPD	NSCLC	EGFR	c.2369C>T	T790M	EX20	EGFR T790M	1	Osimertinib
170013507BPD	NSCLC	EGFR	c.2573T>G	L858R	EX21	EGFR L858R	1	Erlotinib, Afatinib, Osimertinib, Dacomitinib, Gefitinib
170013509BPD	NSCLC	EGFR	c.2235_2249delGGAATTAAGAGAAGC	E746_A750del	EX19	EGFR e19del	1	Erlotinib, Afatinib, Osimertinib, Dacomitinib, Gefitinib
170013510BPD	NSCLC	EGFR	c.2573T>G	L858R	EX21	EGFR L858R	1	Erlotinib, Afatinib, Osimertinib, Dacomitinib, Gefitinib
170013533BPD	NSCLC	MAP2K1	c.303_308delGGAGAT	E102_I103del	EX3	MAP2K1 Onco-Mut	3A	Cobimetinib, Trametinib
170013537BPD	NSCLC	EGFR	c.2235_2249delGGAATTAAGAGAAGC	E746_A750del	EX19	EGFR e19del	1	Erlotinib, Afatinib, Osimertinib, Dacomitinib, Gefitinib
170013558PeSD	NSCLC	EGFR	c.2573T>G	L858R	EX21	EGFR L858R	1	Erlotinib, Afatinib, Osimertinib, Dacomitinib, Gefitinib
170013584BPD	NSCLC	KIF5B-RET	Fusion	Fusion	Fusion	RET fusions	2A	Cabozantinib, Vandetanib
170013585BPD	UGI	PIK3CA	c.1624G>A	E542K	EX10	PIK3CA Onco-Mut	3B	Buparlisib, Serabelisib, Copanlisib, GDC-0077, Taselisib + Fulvestrant, Alpelisib, Buparlisib + Fulvestrant, Taselisib
170013585BPD	UGI	PTCH1	c.250C>T	Q84*	EX2	PTCH1 truncating	3B	Sonidegib
170013586BPD	NSCLC	EGFR	c.2239_2248delinsC	L747_A750delinsP	EX19	EGFR e19del	1	Erlotinib, Afatinib, Osimertinib, Dacomitinib, Gefitinib
170013589BPD	Cervical	PIK3CA	c.1357G>A	E453K	EX8	PIK3CA Onco-Mut	3B	Buparlisib, Serabelisib, Copanlisib, GDC-0077, Taselisib + Fulvestrant, Alpelisib, Buparlisib + Fulvestrant, Taselisib
170013593BPD	NSCLC	KIF5B-RET	Fusion	Fusion	Fusion	RET fusions	2A	Cabozantinib, Vandetanib
170013601BPD	NSCLC	EGFR	c.2238_2256delATTAAGAGAAGCAACATCTinsGCAA	L747_S752delinsQ	EX19	EGFR e19del	1	Erlotinib, Afatinib, Osimertinib, Dacomitinib, Gefitinib
170013601BPD	NSCLC	EGFR	c.2369C>T	T790M	EX20	EGFR T790M	1	Osimertinib
170013601BPD	NSCLC	BRAF	c.1799T>A	V600E	EX15	BRAF V600E	1	Dabrafenib + Trametinib
170013604BPD	Colorectal	TSC2	c.3255G[5>4]	E1087Sfs*16	EX28	TSC2 Onco-Mut	2B	Everolimus
170013610BPD	NSCLC	EGFR	c.2235_2249delGGAATTAAGAGAAGC	E746_A750del	EX19	EGFR e19del	1	Erlotinib, Afatinib, Osimertinib, Dacomitinib, Gefitinib
170013615BPD	Colorectal	PIK3CA	c.1633G>A	E545K	EX10	PIK3CA Onco-Mut	3B	Buparlisib, Serabelisib, Copanlisib, GDC-0077, Taselisib + Fulvestrant, Alpelisib, Buparlisib + Fulvestrant, Taselisib
170013617BPD	NSCLC	EGFR	Gain	Gain	Gain	EGFR KDD	1	Afatinib, Erlotinib, Gefitinib
170013617BPD	NSCLC	EGFR	c.2573T>G	L858R	EX21	EGFR L858R	1	Erlotinib, Afatinib, Osimertinib, Dacomitinib, Gefitinib
170013624BPD	NSCLC	EGFR	c.2573T>G	L858R	EX21	EGFR L858R	1	Erlotinib, Afatinib, Osimertinib, Dacomitinib, Gefitinib
170013626BPD	NSCLC	EGFR	c.2235_2249delGGAATTAAGAGAAGC	E746_A750del	EX19	EGFR e19del	1	Erlotinib, Afatinib, Osimertinib, Dacomitinib, Gefitinib
170013630BPD	UGI	ERBB2	Gain	Gain	Gain	ERBB2 amplification	1	Trastuzumab
170013658BPD	NSCLC	EGFR	c.2235_2249delGGAATTAAGAGAAGC	E746_A750del	EX19	EGFR e19del	1	Erlotinib, Afatinib, Osimertinib, Dacomitinib, Gefitinib
170013658BPD	NSCLC	EGFR	c.2369C>T	T790M	EX20	EGFR T790M	1	Osimertinib
170013667BPD	NSCLC	EGFR	c.2303_2311dupGCGTGGACA	S768_D770dup	EX20	EGFR e20ins	3A	Poziotinib
170013675BPD	Breast	PIK3CA	c.1637A>G	Q546R	EX10	PIK3CA Onco-Mut	1	Alpelisib + Fulvestrant
170013675BPD	Breast	PIK3CA	c.2176G>A	E726K	EX14	PIK3CA Onco-Mut	1	Alpelisib + Fulvestrant
170013675BPD	Breast	ESR1	c.1613A>G	D538G	EX10E	ESR1 Onco-Mut	3A	AZD9496, Fulvestrant
170013675BPD	Breast	ESR1	c.1609T>A	Y537N	EX10E	ESR1 Onco-Mut	3A	AZD9496, Fulvestrant
170013732BPD	NSCLC	EGFR	c.2573T>G	L858R	EX21	EGFR L858R	1	Erlotinib, Afatinib, Osimertinib, Dacomitinib, Gefitinib
170013732BPD	NSCLC	EGFR	c.2369C>T	T790M	EX20	EGFR T790M	1	Osimertinib
170013735BPD	NSCLC	EGFR	c.2240_2257delTAAGAGAAGCAACATCTC	L747_P753delinsS	EX19	EGFR e19del	1	Erlotinib, Afatinib, Osimertinib, Dacomitinib, Gefitinib
170013737BPD	NSCLC	EGFR	c.2235_2249delGGAATTAAGAGAAGC	E746_A750del	EX19	EGFR e19del	1	Erlotinib, Afatinib, Osimertinib, Dacomitinib, Gefitinib
170013739BPD	NSCLC	EGFR	c.2240_2257delTAAGAGAAGCAACATCTC	L747_P753delinsS	EX19	EGFR e19del	1	Erlotinib, Afatinib, Osimertinib, Dacomitinib, Gefitinib
170013877BPD	Bladder	FGFR3	c.742C>T	R248C	EX7	FGFR3 R248C	1	Erdafitinib
170013992BPD	NSCLC	PIK3CA	c.1633G>A	E545K	EX10	PIK3CA Onco-Mut	3B	Buparlisib, Serabelisib, Copanlisib, GDC-0077, Taselisib + Fulvestrant, Alpelisib, Buparlisib + Fulvestrant, Taselisib
170014008BPD	NSCLC	EGFR	c.2240_2254delTAAGAGAAGCAACAT	L747_T751del	EX19	EGFR e19del	1	Erlotinib, Afatinib, Osimertinib, Dacomitinib, Gefitinib
170014031BPD	NSCLC	BRCA2	c.5067A[7>8]	W1692Mfs*3	EX11	BRCA2 Onco-Mut	2B	Talazoparib, Olaparib
170014031BPD	NSCLC	EGFR	c.2235_2249delGGAATTAAGAGAAGC	E746_A750del	EX19	EGFR e19del	1	Erlotinib, Afatinib, Osimertinib, Dacomitinib, Gefitinib
170014031BPD	NSCLC	PIK3CA	c.3140A>G	H1047R	EX21E	PIK3CA Onco-Mut	3B	Buparlisib, Serabelisib, Copanlisib, GDC-0077, Taselisib + Fulvestrant, Alpelisib, Buparlisib + Fulvestrant, Taselisib
170014031BPD	NSCLC	BRAF	c.1799T>A	V600E	EX15	BRAF V600E	1	Dabrafenib + Trametinib
170014033BPD	NSCLC	NRAS	c.182A>G	Q61R	EX3	NRAS Onco-Mut	3B	Cobimetinib
170014038BPD	NSCLC	PIK3CA	c.1616C>G	P539R	EX10	PIK3CA Onco-Mut	3B	Buparlisib, Serabelisib, Copanlisib, GDC-0077, Taselisib + Fulvestrant, Alpelisib, Buparlisib + Fulvestrant, Taselisib
170014149BPD	NSCLC	ERBB2	c.2313_2324dupATACGTGATGGC	Y772_A775dup	EX20	ERBB2 Onco-Mut	3A	Ado-Trastuzumab Emtansine, Neratinib
170014174BPD	Prostate	AKT1	c.49G>A	E17K	EX3	AKT1 E17K	3B	AZD5363
170014194BPD	NSCLC	EGFR	c.2237_2257delinsTCT	E746_P753delinsVS	EX19	EGFR e19del	1	Erlotinib, Afatinib, Osimertinib, Dacomitinib, Gefitinib
170014196BPD	NSCLC	EGFR	c.2573T>G	L858R	EX21	EGFR L858R	1	Erlotinib, Afatinib, Osimertinib, Dacomitinib, Gefitinib
170014240BPD	NSCLC	EGFR	c.2573T>G	L858R	EX21	EGFR L858R	1	Erlotinib, Afatinib, Osimertinib, Dacomitinib, Gefitinib
170014243BPD	NSCLC	EGFR	c.2573T>G	L858R	EX21	EGFR L858R	1	Erlotinib, Afatinib, Osimertinib, Dacomitinib, Gefitinib
170014248PeSD	NSCLC	CD74-ROS1	Fusion	Fusion	Fusion	ROS1 fusions	1	Crizotinib
170014249PD	NSCLC	EGFR	c.2156G>C	G719A	EX18	EGFR G719	1	Afatinib, Erlotinib, Gefitinib
170014254BPD	Breast	PIK3CA	c.3140A>G	H1047R	EX21E	PIK3CA Onco-Mut	1	Alpelisib + Fulvestrant
170014255AsSD	NSCLC	BRAF	c.1799T>A	V600E	EX15	BRAF V600E	1	Dabrafenib + Trametinib
170014258PeSD	NSCLC	EGFR	c.2235_2249delGGAATTAAGAGAAGC	E746_A750del	EX19	EGFR e19del	1	Erlotinib, Afatinib, Osimertinib, Dacomitinib, Gefitinib
170014263BPD	NSCLC	EGFR	c.2240_2257delTAAGAGAAGCAACATCTC	L747_P753delinsS	EX19	EGFR e19del	1	Erlotinib, Afatinib, Osimertinib, Dacomitinib, Gefitinib
170014267BPD	NSCLC	BRAF	c.1781A>G	D594G	EX15	BRAF Onco-Mut	3B	Cobimetinib
170014268Pe1SD	NSCLC	BRCA1	c.3226AG[2>1]	G1077Afs*8	EX10	BRCA1 Onco-Mut	2B	Talazoparib, Olaparib
170014268Pe1SD	NSCLC	BRAF	c.1799T>A	V600E	EX15	BRAF V600E	1	Dabrafenib + Trametinib
170014299BPD	NSCLC	NRAS	c.35G>A	G12D	EX2	NRAS Onco-Mut	3B	Cobimetinib
170014299BPD	NSCLC	EGFR	c.2573T>G	L858R	EX21	EGFR L858R	1	Erlotinib, Afatinib, Osimertinib, Dacomitinib, Gefitinib
170014309BPD	NSCLC	EGFR	c.2235_2249delGGAATTAAGAGAAGC	E746_A750del	EX19	EGFR e19del	1	Erlotinib, Afatinib, Osimertinib, Dacomitinib, Gefitinib
170014317BPD	HCC	TSC2	c.5000_5018delACTTTGTCCACGTGATCGT	N1667Tfs*153	EX39	TSC2 Onco-Mut	2B	Everolimus
170014328BPD	NSCLC	EGFR	c.2240_2257delTAAGAGAAGCAACATCTC	L747_P753delinsS	EX19	EGFR e19del	1	Erlotinib, Afatinib, Osimertinib, Dacomitinib, Gefitinib
170014345BPD	NSCLC	EGFR	Gain	Gain	Gain	EGFR KDD	1	Afatinib, Erlotinib, Gefitinib
170014345BPD	NSCLC	EGFR	c.2573T>G	L858R	EX21	EGFR L858R	1	Erlotinib, Afatinib, Osimertinib, Dacomitinib, Gefitinib
170014346BPD	Breast	ESR1	c.1613A>G	D538G	EX10E	ESR1 Onco-Mut	3A	AZD9496, Fulvestrant
170014352BPD	NSCLC	EGFR	c.2235_2249delGGAATTAAGAGAAGC	E746_A750del	EX19	EGFR e19del	1	Erlotinib, Afatinib, Osimertinib, Dacomitinib, Gefitinib
170014355BPD	NSCLC	EGFR	c.2235_2249delGGAATTAAGAGAAGC	E746_A750del	EX19	EGFR e19del	1	Erlotinib, Afatinib, Osimertinib, Dacomitinib, Gefitinib
170014362BPD	NSCLC	EGFR	c.2573T>G	L858R	EX21	EGFR L858R	1	Erlotinib, Afatinib, Osimertinib, Dacomitinib, Gefitinib
170014373BPD	NSCLC	EGFR	c.2573T>G	L858R	EX21	EGFR L858R	1	Erlotinib, Afatinib, Osimertinib, Dacomitinib, Gefitinib
170014373BPD	NSCLC	EGFR	c.2369C>T	T790M	EX20	EGFR T790M	1	Osimertinib
170014449BPD	Colorectal	PIK3CA	c.1633G>A	E545K	EX10	PIK3CA Onco-Mut	3B	Buparlisib, Serabelisib, Copanlisib, GDC-0077, Taselisib + Fulvestrant, Alpelisib, Buparlisib + Fulvestrant, Taselisib
170014470BPD	NSCLC	EGFR	c.2239_2248delinsC	L747_A750delinsP	EX19	EGFR e19del	1	Erlotinib, Afatinib, Osimertinib, Dacomitinib, Gefitinib
170014470BPD	NSCLC	EGFR	c.2369C>T	T790M	EX20	EGFR T790M	1	Osimertinib
170014514PD	NSCLC	EGFR	c.2235_2249delGGAATTAAGAGAAGC	E746_A750del	EX19	EGFR e19del	1	Erlotinib, Afatinib, Osimertinib, Dacomitinib, Gefitinib
170014514PD	NSCLC	TSC2	c.5259+1G>A	.	IVS41	TSC2 Onco-Mut	2B	Everolimus
170014525BPD	NSCLC	EGFR	c.2573T>G	L858R	EX21	EGFR L858R	1	Erlotinib, Afatinib, Osimertinib, Dacomitinib, Gefitinib
170014525BPD	NSCLC	PIK3CA	c.1035T>A	N345K	EX5	PIK3CA Onco-Mut	3B	Buparlisib, Serabelisib, Copanlisib, GDC-0077, Taselisib + Fulvestrant, Alpelisib, Buparlisib + Fulvestrant, Taselisib
170014533BPD	NSCLC	EGFR	c.2236_2250delGAATTAAGAGAAGCA	E746_A750del	EX19	EGFR e19del	1	Erlotinib, Afatinib, Osimertinib, Dacomitinib, Gefitinib
170014539BPD	NSCLC	PIK3CA	c.2176G>A	E726K	EX14	PIK3CA Onco-Mut	3B	Buparlisib, Serabelisib, Copanlisib, GDC-0077, Taselisib + Fulvestrant, Alpelisib, Buparlisib + Fulvestrant, Taselisib
170014550BPD	NSCLC	EGFR	c.2369C>T	T790M	EX20	EGFR T790M	1	Osimertinib
170014553BPD	NSCLC	ALK-EML4	Fusion	Fusion	Fusion	ALK fusions	1	Crizotinib, Alectinib, Ceritinib
170014553BPD	NSCLC	ALK	c.3628G>A	E1210K	EX23	ALK Onco-Mut	1	Brigatinib, Lorlatinib
170014556BPD	NSCLC	EGFR	c.2240_2257delTAAGAGAAGCAACATCTC	L747_P753delinsS	EX19	EGFR e19del	1	Erlotinib, Afatinib, Osimertinib, Dacomitinib, Gefitinib
170014556BPD	NSCLC	EGFR	c.2369C>T	T790M	EX20	EGFR T790M	1	Osimertinib
170014559BPD	NSCLC	EGFR	c.2573T>G	L858R	EX21	EGFR L858R	1	Erlotinib, Afatinib, Osimertinib, Dacomitinib, Gefitinib
170014565BPD	NSCLC	EGFR	c.2154_2155delGGinsTT	G719C	EX18	EGFR G719	1	Afatinib, Erlotinib, Gefitinib
170014568BPD	NSCLC	EGFR	c.2573T>G	L858R	EX21	EGFR L858R	1	Erlotinib, Afatinib, Osimertinib, Dacomitinib, Gefitinib
170014592BPD	NSCLC	EGFR	c.2573T>G	L858R	EX21	EGFR L858R	1	Erlotinib, Afatinib, Osimertinib, Dacomitinib, Gefitinib
170014592BPD	NSCLC	EGFR	c.2369C>T	T790M	EX20	EGFR T790M	1	Osimertinib
170014596BPD	NSCLC	EGFR	c.2573T>G	L858R	EX21	EGFR L858R	1	Erlotinib, Afatinib, Osimertinib, Dacomitinib, Gefitinib
170014598BPD	NSCLC	EGFR	c.2573T>G	L858R	EX21	EGFR L858R	1	Erlotinib, Afatinib, Osimertinib, Dacomitinib, Gefitinib
170014613BPD	NSCLC	EGFR	c.2235_2249delGGAATTAAGAGAAGC	E746_A750del	EX19	EGFR e19del	1	Erlotinib, Afatinib, Osimertinib, Dacomitinib, Gefitinib
170014613BPD	NSCLC	EGFR	c.2369C>T	T790M	EX20	EGFR T790M	1	Osimertinib
170014613BPD	NSCLC	PIK3CA	c.1633G>A	E545K	EX10	PIK3CA Onco-Mut	3B	Buparlisib, Serabelisib, Copanlisib, GDC-0077, Taselisib + Fulvestrant, Alpelisib, Buparlisib + Fulvestrant, Taselisib
170014615BPD	NSCLC	EGFR	c.2240_2251delTAAGAGAAGCAA	L747_T751delinsS	EX19	EGFR e19del	1	Erlotinib, Afatinib, Osimertinib, Dacomitinib, Gefitinib
170014626BPD	NSCLC	EGFR	c.2235_2249delGGAATTAAGAGAAGC	E746_A750del	EX19	EGFR e19del	1	Erlotinib, Afatinib, Osimertinib, Dacomitinib, Gefitinib
170014643BPD	NSCLC	EGFR	c.2235_2249delGGAATTAAGAGAAGC	E746_A750del	EX19	EGFR e19del	1	Erlotinib, Afatinib, Osimertinib, Dacomitinib, Gefitinib
170014643BPD	NSCLC	PIK3CA	c.1633G>A	E545K	EX10	PIK3CA Onco-Mut	3B	Buparlisib, Serabelisib, Copanlisib, GDC-0077, Taselisib + Fulvestrant, Alpelisib, Buparlisib + Fulvestrant, Taselisib
170014643BPD	NSCLC	EGFR	c.2369C>T	T790M	EX20	EGFR T790M	1	Osimertinib
170014645FD	NSCLC	ROS1-SDC4	Fusion	Fusion	Fusion	ROS1 fusions	1	Crizotinib
170014647BPD	NSCLC	BRAF	c.1799T>A	V600E	EX15	BRAF V600E	1	Dabrafenib + Trametinib
170014688BPD	HCC	FGFR1	Gain	Gain	Gain	FGFR1 amplification	3B	AZD4547, Erdafitinib, BGJ398, Debio1347
170014690BPD	Breast	PIK3CA	c.3140A>G	H1047R	EX21E	PIK3CA Onco-Mut	1	Alpelisib + Fulvestrant
170014694BPD	Breast	PIK3CA	c.3140A>T	H1047L	EX21E	PIK3CA Onco-Mut	1	Alpelisib + Fulvestrant
170014703BPD	NSCLC	EGFR	c.2573T>G	L858R	EX21	EGFR L858R	1	Erlotinib, Afatinib, Osimertinib, Dacomitinib, Gefitinib
170014707BPD	Cervical	PIK3CA	c.1633G>A	E545K	EX10	PIK3CA Onco-Mut	3B	Buparlisib, Serabelisib, Copanlisib, GDC-0077, Taselisib + Fulvestrant, Alpelisib, Buparlisib + Fulvestrant, Taselisib
170014710BPD	Breast	ERBB2	Gain	Gain	Gain	ERBB2 amplification	1	Lapatinib + Trastuzumab, Pertuzumab + Trastuzumab, Ado-Trastuzumab Emtansine, Lapatinib, Neratinib, Trastuzumab
170014710BPD	Breast	PIK3CA	c.1633G>A	E545K	EX10	PIK3CA Onco-Mut	1	Alpelisib + Fulvestrant
170014712BPD	Breast	ERBB2	Gain	Gain	Gain	ERBB2 amplification	1	Lapatinib + Trastuzumab, Pertuzumab + Trastuzumab, Ado-Trastuzumab Emtansine, Lapatinib, Neratinib, Trastuzumab
170014712BPD	Breast	PIK3CA	c.3062A>G	Y1021C	EX21E	PIK3CA Onco-Mut	1	Alpelisib + Fulvestrant
170014713BPD	Breast	KIT	Gain	Gain	Gain	KIT Onco-Mut	2B	Imatinib
170014713BPD	Breast	PDGFRA	Gain	Gain	Gain	PDGFRA amplification	2B	Imatinib
170014726BPD	Cervical	PIK3CA	c.1633G>A	E545K	EX10	PIK3CA Onco-Mut	3B	Buparlisib, Serabelisib, Copanlisib, GDC-0077, Taselisib + Fulvestrant, Alpelisib, Buparlisib + Fulvestrant, Taselisib
170014731BPD	Breast	PIK3CA	c.3140A>G	H1047R	EX21E	PIK3CA Onco-Mut	1	Alpelisib + Fulvestrant
170014732BPDR1	Breast	PIK3CA	c.3140A>G	H1047R	EX21E	PIK3CA Onco-Mut	1	Alpelisib + Fulvestrant
170014745BPD	NSCLC	EGFR	c.2369C>T	T790M	EX20	EGFR T790M	1	Osimertinib
170014745BPD	NSCLC	EGFR	c.2573T>G	L858R	EX21	EGFR L858R	1	Erlotinib, Afatinib, Osimertinib, Dacomitinib, Gefitinib
170014804BPD	NSCLC	EGFR	c.2235_2249delGGAATTAAGAGAAGC	E746_A750del	EX19	EGFR e19del	1	Erlotinib, Afatinib, Osimertinib, Dacomitinib, Gefitinib
170014817BPD	NSCLC	EGFR	c.2573T>G	L858R	EX21	EGFR L858R	1	Erlotinib, Afatinib, Osimertinib, Dacomitinib, Gefitinib
170014819BPD	NSCLC	EGFR	c.2235_2249delGGAATTAAGAGAAGC	E746_A750del	EX19	EGFR e19del	1	Erlotinib, Afatinib, Osimertinib, Dacomitinib, Gefitinib
170014823BPD	NSCLC	EGFR	Gain	Gain	Gain	EGFR KDD	1	Afatinib, Erlotinib, Gefitinib
170014823BPD	NSCLC	EGFR	c.2235_2249delGGAATTAAGAGAAGC	E746_A750del	EX19	EGFR e19del	1	Erlotinib, Afatinib, Osimertinib, Dacomitinib, Gefitinib
170014825BPD	Other	BRCA1	c.3606C>A	Y1202*	EX10	BRCA1 Onco-Mut	2B	Talazoparib, Olaparib
170014826BPD	NSCLC	EGFR	c.2236_2250delGAATTAAGAGAAGCA	E746_A750del	EX19	EGFR e19del	1	Erlotinib, Afatinib, Osimertinib, Dacomitinib, Gefitinib
170014827BPD	NSCLC	EGFR	c.2573T>G	L858R	EX21	EGFR L858R	1	Erlotinib, Afatinib, Osimertinib, Dacomitinib, Gefitinib
170014829BPD	NSCLC	EGFR	c.2235_2249delGGAATTAAGAGAAGC	E746_A750del	EX19	EGFR e19del	1	Erlotinib, Afatinib, Osimertinib, Dacomitinib, Gefitinib
170014829BPD	NSCLC	EGFR	c.2369C>T	T790M	EX20	EGFR T790M	1	Osimertinib
170014841BPD	UGI	ERBB2	Gain	Gain	Gain	ERBB2 amplification	1	Trastuzumab
170014841BPD	UGI	ERBB2	c.929C>T	S310F	EX8	ERBB2 Onco-Mut	3B	Neratinib
170014845BPD	Colorectal	BRAF	c.1801A>G	K601E	EX15	BRAF K601	3B	Trametinib
170014852BPD	NSCLC	EGFR	c.2240_2251delTAAGAGAAGCAA	L747_T751delinsS	EX19	EGFR e19del	1	Erlotinib, Afatinib, Osimertinib, Dacomitinib, Gefitinib
170014859BPD	NSCLC	EGFR	c.2235_2249delGGAATTAAGAGAAGC	E746_A750del	EX19	EGFR e19del	1	Erlotinib, Afatinib, Osimertinib, Dacomitinib, Gefitinib
170014932BPD	NSCLC	EGFR	c.2235_2249delGGAATTAAGAGAAGC	E746_A750del	EX19	EGFR e19del	1	Erlotinib, Afatinib, Osimertinib, Dacomitinib, Gefitinib
170014934BPD	NSCLC	EGFR	c.2369C>T	T790M	EX20	EGFR T790M	1	Osimertinib
170014936BPD	Breast	PIK3CA	c.1633G>A	E545K	EX10	PIK3CA Onco-Mut	1	Alpelisib + Fulvestrant
170014945BPD	NSCLC	EGFR	c.2300_2308dupCCAGCGTGG	A767_V769dup	EX20	EGFR e20ins	3A	Poziotinib
170014958BPD	NSCLC	EGFR	c.2573T>G	L858R	EX21	EGFR L858R	1	Erlotinib, Afatinib, Osimertinib, Dacomitinib, Gefitinib
170014971BPD	Breast	ERBB2	Gain	Gain	Gain	ERBB2 amplification	1	Lapatinib + Trastuzumab, Pertuzumab + Trastuzumab, Ado-Trastuzumab Emtansine, Lapatinib, Neratinib, Trastuzumab
170014971BPD	Breast	PIK3CA	c.2176G>A	E726K	EX14	PIK3CA Onco-Mut	1	Alpelisib + Fulvestrant
170014971BPD	Breast	TSC2	c.1717-1G>A	.	IVS16	TSC2 Onco-Mut	2B	Everolimus
170014975BPD	NSCLC	EGFR	c.2369C>T	T790M	EX20	EGFR T790M	1	Osimertinib
170014975BPD	NSCLC	EGFR	c.2236_2250delGAATTAAGAGAAGCA	E746_A750del	EX19	EGFR e19del	1	Erlotinib, Afatinib, Osimertinib, Dacomitinib, Gefitinib
170015002BPD	NSCLC	EGFR	c.2573T>G	L858R	EX21	EGFR L858R	1	Erlotinib, Afatinib, Osimertinib, Dacomitinib, Gefitinib
170015002BPD	NSCLC	EGFR	c.2369C>T	T790M	EX20	EGFR T790M	1	Osimertinib
170015054BPD	NSCLC	TSC1	c.967C[2>1]	P323Qfs*8	EX10	TSC1 Onco-Mut	2B	Everolimus
170015054BPD	NSCLC	BRAF	c.1786G>C	G596R	EX15	BRAF Onco-Mut	3B	Cobimetinib
170015060BPD	NSCLC	EGFR	c.2234_2252delinsT	K745_T751delinsI	EX19	EGFR e19del	1	Erlotinib, Afatinib, Osimertinib, Dacomitinib, Gefitinib
170015080BPD	NSCLC	EGFR	c.2236_2250delGAATTAAGAGAAGCA	E746_A750del	EX19	EGFR e19del	1	Erlotinib, Afatinib, Osimertinib, Dacomitinib, Gefitinib
170015081BPD	NSCLC	EGFR	c.2240_2257delTAAGAGAAGCAACATCTC	L747_P753delinsS	EX19	EGFR e19del	1	Erlotinib, Afatinib, Osimertinib, Dacomitinib, Gefitinib
170015101BPD	NSCLC	EGFR	c.2573T>G	L858R	EX21	EGFR L858R	1	Erlotinib, Afatinib, Osimertinib, Dacomitinib, Gefitinib
170015101BPD	NSCLC	EGFR	c.2369C>T	T790M	EX20	EGFR T790M	1	Osimertinib
170015106BPD	NSCLC	NRAS	c.182A>G	Q61R	EX3	NRAS Onco-Mut	3B	Cobimetinib
170015122BPD	HCC	NRAS	c.181C>A	Q61K	EX3	NRAS Onco-Mut	3B	Cobimetinib
170015132BPD	NSCLC	EGFR	c.2236_2250delGAATTAAGAGAAGCA	E746_A750del	EX19	EGFR e19del	1	Erlotinib, Afatinib, Osimertinib, Dacomitinib, Gefitinib
170015132BPD	NSCLC	EGFR	c.2369C>T	T790M	EX20	EGFR T790M	1	Osimertinib
170015165BPD	Cervical	ERBB2	Gain	Gain	Gain	ERBB2 amplification	2B	Carboplatin-Taxol Regimen + Trastuzumab
170015167BPD	NSCLC	EGFR	c.2239_2248delinsC	L747_A750delinsP	EX19	EGFR e19del	1	Erlotinib, Afatinib, Osimertinib, Dacomitinib, Gefitinib
170015173BPD	SCLC	ERBB2	Gain	Gain	Gain	ERBB2 amplification	2B	Carboplatin-Taxol Regimen + Trastuzumab
170015177BPD	NSCLC	EGFR	c.2155G>A	G719S	EX18	EGFR G719	1	Afatinib, Erlotinib, Gefitinib
170015178BPD	Breast	PIK3CA	c.1633G>A	E545K	EX10	PIK3CA Onco-Mut	1	Alpelisib + Fulvestrant
170015183BPD	NSCLC	CD74-ROS1	Fusion	Fusion	Fusion	ROS1 fusions	1	Crizotinib
170015208BPD	Colorectal	NRAS	c.34G>T	G12C	EX2	NRAS Onco-Mut	3B	Cobimetinib
170015212BPD	NSCLC	PIK3CA	c.1633G>A	E545K	EX10	PIK3CA Onco-Mut	3B	Buparlisib, Serabelisib, Copanlisib, GDC-0077, Taselisib + Fulvestrant, Alpelisib, Buparlisib + Fulvestrant, Taselisib
170015216BPD	Uterine	PIK3CA	c.1258T>C	C420R	EX8	PIK3CA Onco-Mut	3B	Buparlisib, Serabelisib, Copanlisib, GDC-0077, Taselisib + Fulvestrant, Alpelisib, Buparlisib + Fulvestrant, Taselisib
170015222BPD	Other	BRAF	c.1781A>G	D594G	EX15	BRAF Onco-Mut	3B	Cobimetinib
170015222BPD	Other	NRAS	c.182A>G	Q61R	EX3	NRAS Onco-Mut	3B	Cobimetinib
170015224BPD	Breast	PIK3CA	c.1633G>A	E545K	EX10	PIK3CA Onco-Mut	1	Alpelisib + Fulvestrant
170015245BPD	Colorectal	PIK3CA	c.1633G>A	E545K	EX10	PIK3CA Onco-Mut	3B	Buparlisib, Serabelisib, Copanlisib, GDC-0077, Taselisib + Fulvestrant, Alpelisib, Buparlisib + Fulvestrant, Taselisib
170015245BPD	Colorectal	MTOR	c.7280T>A	L2427Q	EX53	BRAF L2427Q	3B	Temsirolimus
170015253BPD	NSCLC	ERBB2	c.2329G>T	V777L	EX20	ERBB2 Onco-Mut	3A	Ado-Trastuzumab Emtansine, Neratinib
170015253BPD	NSCLC	EGFR	c.2240_2254delTAAGAGAAGCAACAT	L747_T751del	EX19	EGFR e19del	1	Erlotinib, Afatinib, Osimertinib, Dacomitinib, Gefitinib
170015297BPD	NSCLC	EGFR	c.2573T>G	L858R	EX21	EGFR L858R	1	Erlotinib, Afatinib, Osimertinib, Dacomitinib, Gefitinib
170015300BPD	NSCLC	EGFR	c.2573T>G	L858R	EX21	EGFR L858R	1	Erlotinib, Afatinib, Osimertinib, Dacomitinib, Gefitinib
170015343BPD	NSCLC	EGFR	c.2235_2249delGGAATTAAGAGAAGC	E746_A750del	EX19	EGFR e19del	1	Erlotinib, Afatinib, Osimertinib, Dacomitinib, Gefitinib
170015343BPD	NSCLC	EGFR	c.2369C>T	T790M	EX20	EGFR T790M	1	Osimertinib
170015366BPD	Bladder	PIK3CA	c.1258T>C	C420R	EX8	PIK3CA Onco-Mut	3B	Buparlisib, Serabelisib, Copanlisib, GDC-0077, Taselisib + Fulvestrant, Alpelisib, Buparlisib + Fulvestrant, Taselisib
170015572BPD	Breast	ERBB2	Gain	Gain	Gain	ERBB2 amplification	1	Lapatinib + Trastuzumab, Pertuzumab + Trastuzumab, Ado-Trastuzumab Emtansine, Lapatinib, Neratinib, Trastuzumab
170015572BPD	Breast	PIK3CA	c.3140A>G	H1047R	EX21E	PIK3CA Onco-Mut	1	Alpelisib + Fulvestrant
170015573BPD	NSCLC	EGFR	c.2236_2250delGAATTAAGAGAAGCA	E746_A750del	EX19	EGFR e19del	1	Erlotinib, Afatinib, Osimertinib, Dacomitinib, Gefitinib
170015596BPD	Breast	FGFR1	Gain	Gain	Gain	FGFR1 amplification	3B	AZD4547, Erdafitinib, BGJ398, Debio1347
170015607BPD	Breast	PIK3CA	c.1624G>A	E542K	EX10	PIK3CA Onco-Mut	1	Alpelisib + Fulvestrant
170015611BPD	Breast	PIK3CA	c.1624G>A	E542K	EX10	PIK3CA Onco-Mut	1	Alpelisib + Fulvestrant
170015611BPD	Breast	ERBB2	c.2327G>T	G776V	EX20	ERBB2 Onco-Mut	3A	Neratinib
170015611BPD	Breast	PIK3CA	c.2176G>A	E726K	EX14	PIK3CA Onco-Mut	1	Alpelisib + Fulvestrant
170015611BPD	Breast	ESR1	c.1610A>C	Y537S	EX9E	ESR1 Onco-Mut	3A	AZD9496, Fulvestrant
170015611BPD	Breast	ESR1	c.1613A>G	D538G	EX9E	ESR1 Onco-Mut	3A	AZD9496, Fulvestrant
170015618BPD	Breast	PIK3CA	c.3140A>G	H1047R	EX21E	PIK3CA Onco-Mut	1	Alpelisib + Fulvestrant
170015673BPD	NSCLC	EGFR	c.2235_2249delGGAATTAAGAGAAGC	E746_A750del	EX19	EGFR e19del	1	Erlotinib, Afatinib, Osimertinib, Dacomitinib, Gefitinib
170015710PeSD	NSCLC	MET	Gain	Gain	Gain	MET amplification	2A	Crizotinib
170015711PeSD	NSCLC	EGFR	c.2573T>G	L858R	EX21	EGFR L858R	1	Erlotinib, Afatinib, Osimertinib, Dacomitinib, Gefitinib
170015711PeSD	NSCLC	EGFR	c.2369C>T	T790M	EX20	EGFR T790M	1	Osimertinib
170015720PD	NSCLC	EGFR	c.2235_2249delGGAATTAAGAGAAGC	E746_A750del	EX19	EGFR e19del	1	Erlotinib, Afatinib, Osimertinib, Dacomitinib, Gefitinib
170015720PD	NSCLC	EGFR	c.2369C>T	T790M	EX20	EGFR T790M	1	Osimertinib
170015737BPD	NSCLC	EGFR	c.2369C>T	T790M	EX20	EGFR T790M	1	Osimertinib
170015737BPD	NSCLC	EGFR	c.2240_2257delTAAGAGAAGCAACATCTC	L747_P753delinsS	EX19	EGFR e19del	1	Erlotinib, Afatinib, Osimertinib, Dacomitinib, Gefitinib
170015752BPD	NSCLC	EGFR	c.2236_2250delGAATTAAGAGAAGCA	E746_A750del	EX19	EGFR e19del	1	Erlotinib, Afatinib, Osimertinib, Dacomitinib, Gefitinib
170015756BPD	NSCLC	EGFR	c.2573T>G	L858R	EX21	EGFR L858R	1	Erlotinib, Afatinib, Osimertinib, Dacomitinib, Gefitinib
170015757PeSD	NSCLC	BRAF	c.1799T>A	V600E	EX15	BRAF V600E	1	Dabrafenib + Trametinib
170015762BPD	NSCLC	FGFR3-TACC3	Fusion	Fusion	Fusion	FGFR3 fusions	3B	AZD4547, BGJ398, Debio1347
170015762BPD	NSCLC	EGFR	c.2573T>G	L858R	EX21	EGFR L858R	1	Erlotinib, Afatinib, Osimertinib, Dacomitinib, Gefitinib
170015762BPD	NSCLC	EGFR	c.2369C>T	T790M	EX20	EGFR T790M	1	Osimertinib
170015773CeSD	NSCLC	EGFR	c.2573T>G	L858R	EX21	EGFR L858R	1	Erlotinib, Afatinib, Osimertinib, Dacomitinib, Gefitinib
170015781BPD	SCLC	ALK-EML4	Fusion	Fusion	Fusion	ALK fusions	2B	Crizotinib, Ceritinib
170015781BPD	SCLC	MET	Gain	Gain	Gain	MET amplification	2B	Crizotinib
170015793BPD	Other	PIK3CA	c.1624G>A	E542K	EX10	PIK3CA Onco-Mut	3B	Buparlisib, Serabelisib, Copanlisib, GDC-0077, Taselisib + Fulvestrant, Alpelisib, Buparlisib + Fulvestrant, Taselisib
170015806BPD	NSCLC	KIF5B-RET	Fusion	Fusion	Fusion	RET fusions	2A	Cabozantinib, Vandetanib
170015839BPD	NSCLC	PIK3CA	c.3140A>G	H1047R	EX21E	PIK3CA Onco-Mut	3B	Buparlisib, Serabelisib, Copanlisib, GDC-0077, Taselisib + Fulvestrant, Alpelisib, Buparlisib + Fulvestrant, Taselisib
170015842BPD	Uterine	BRCA1	c.3097G>T	E1033*	EX10	BRCA1 Onco-Mut	2B	Talazoparib, Olaparib
170015894BPD	NSCLC	EGFR	c.2573T>G	L858R	EX21	EGFR L858R	1	Erlotinib, Afatinib, Osimertinib, Dacomitinib, Gefitinib
170015917BPD	Other	BRAF	c.1397G>T	G466V	EX11	BRAF Onco-Mut	3B	Cobimetinib
170015934BPD	Cervical	AKT1	c.49G>A	E17K	EX3	AKT1 E17K	3B	AZD5363
170015941BPD	Breast	PIK3CA	c.3140A>G	H1047R	EX21E	PIK3CA Onco-Mut	1	Alpelisib + Fulvestrant
170015941BPD	Breast	PTCH1	c.3901C>T	Q1301*	EX23	PTCH1 truncating	3B	Sonidegib
170015948BPD	NSCLC	EGFR	c.2235_2249delGGAATTAAGAGAAGC	E746_A750del	EX19	EGFR e19del	1	Erlotinib, Afatinib, Osimertinib, Dacomitinib, Gefitinib
170015948BPD	NSCLC	EGFR	c.2369C>T	T790M	EX20	EGFR T790M	1	Osimertinib
170016011BPD	NSCLC	EGFR	c.2573T>G	L858R	EX21	EGFR L858R	1	Erlotinib, Afatinib, Osimertinib, Dacomitinib, Gefitinib
170016011BPD	NSCLC	EGFR	c.2369C>T	T790M	EX20	EGFR T790M	1	Osimertinib
170016050BPD	Colorectal	PIK3CA	c.1633G>A	E545K	EX10	PIK3CA Onco-Mut	3B	Buparlisib, Serabelisib, Copanlisib, GDC-0077, Taselisib + Fulvestrant, Alpelisib, Buparlisib + Fulvestrant, Taselisib
170016050BPD	Colorectal	BRCA2	c.316+1G>T	.	IVS3	BRCA2 Onco-Mut	2B	Talazoparib, Olaparib
170016091BPD	NSCLC	EGFR	Gain	Gain	Gain	EGFR KDD	1	Afatinib, Erlotinib, Gefitinib
170016091BPD	NSCLC	EGFR	c.2235_2249delGGAATTAAGAGAAGC	E746_A750del	EX19	EGFR e19del	1	Erlotinib, Afatinib, Osimertinib, Dacomitinib, Gefitinib
170016091BPD	NSCLC	EGFR	c.2369C>T	T790M	EX20	EGFR T790M	1	Osimertinib
170016141BPD	Head and neck	HRAS	c.38G>T	G13V	EX2	HRAS Onco-Mut	3A	Tipifarnib
170016148BPD	NSCLC	EGFR	c.2573T>G	L858R	EX21	EGFR L858R	1	Erlotinib, Afatinib, Osimertinib, Dacomitinib, Gefitinib
170016167BPD	NSCLC	EGFR	c.2235_2249delGGAATTAAGAGAAGC	E746_A750del	EX19	EGFR e19del	1	Erlotinib, Afatinib, Osimertinib, Dacomitinib, Gefitinib
170016195BPD	Bladder	PIK3CA	c.1633G>A	E545K	EX10	PIK3CA Onco-Mut	3B	Buparlisib, Serabelisib, Copanlisib, GDC-0077, Taselisib + Fulvestrant, Alpelisib, Buparlisib + Fulvestrant, Taselisib
170016196BPD	NSCLC	EGFR	c.2235_2249delGGAATTAAGAGAAGC	E746_A750del	EX19	EGFR e19del	1	Erlotinib, Afatinib, Osimertinib, Dacomitinib, Gefitinib
170016212BPD	UGI	PIK3CA	c.3140A>G	H1047R	EX21E	PIK3CA Onco-Mut	3B	Buparlisib, Serabelisib, Copanlisib, GDC-0077, Taselisib + Fulvestrant, Alpelisib, Buparlisib + Fulvestrant, Taselisib
170016212BPD	UGI	BRCA2	c.2163A[5>4]	S723Afs*7	EX11	BRCA2 Onco-Mut	2B	Talazoparib, Olaparib
170016231BPD	NSCLC	EGFR	c.2235_2249delGGAATTAAGAGAAGC	E746_A750del	EX19	EGFR e19del	1	Erlotinib, Afatinib, Osimertinib, Dacomitinib, Gefitinib
170016239BPD	NSCLC	EGFR	c.2236_2250delGAATTAAGAGAAGCA	E746_A750del	EX19	EGFR e19del	1	Erlotinib, Afatinib, Osimertinib, Dacomitinib, Gefitinib
170016240FD	NSCLC	EGFR	c.2573T>G	L858R	EX21	EGFR L858R	1	Erlotinib, Afatinib, Osimertinib, Dacomitinib, Gefitinib
170016249BPD	NSCLC	ALK-EML4	Fusion	Fusion	Fusion	ALK fusions	1	Crizotinib, Alectinib, Ceritinib
170016251BPD	NSCLC	EGFR	c.2235_2249delGGAATTAAGAGAAGC	E746_A750del	EX19	EGFR e19del	1	Erlotinib, Afatinib, Osimertinib, Dacomitinib, Gefitinib
170016251BPD	NSCLC	BRAF	c.1397G>C	G466A	EX11	BRAF Onco-Mut	3B	Cobimetinib
170016436BPD	NSCLC	EGFR	c.2573T>G	L858R	EX21	EGFR L858R	1	Erlotinib, Afatinib, Osimertinib, Dacomitinib, Gefitinib
170016439BPD	NSCLC	ERBB2	c.2313_2324dupATACGTGATGGC	Y772_A775dup	EX20	ERBB2 Onco-Mut	3A	Ado-Trastuzumab Emtansine, Neratinib
170016443BPD	GIST	KIT	c.1673_1674insTCC	K558delinsNP	EX11	KIT Onco-Mut	1	Regorafenib, Imatinib, Sunitinib
170016447BPD	NSCLC	FGFR3	c.746C>G	S249C	EX7	FGFR3 S249C	3B	AZD4547, BGJ398, Debio1347
170016454BPD	NSCLC	PIK3CA	c.1633G>A	E545K	EX10	PIK3CA Onco-Mut	3B	Buparlisib, Serabelisib, Copanlisib, GDC-0077, Taselisib + Fulvestrant, Alpelisib, Buparlisib + Fulvestrant, Taselisib
170016459BPD	NSCLC	PIK3CA	c.1624G>A	E542K	EX10	PIK3CA Onco-Mut	3B	Buparlisib, Serabelisib, Copanlisib, GDC-0077, Taselisib + Fulvestrant, Alpelisib, Buparlisib + Fulvestrant, Taselisib
170016463BPD	NSCLC	BRAF	c.1457_1471delATGTGACAGCACCTA	N486_P490del	EX12	BRAF Onco-Mut	3B	Cobimetinib
170016479BPD	Bladder	BRCA1	c.3001G>T	E1001*	EX10	BRCA1 Onco-Mut	2B	Talazoparib, Olaparib
170016517BPD	NSCLC	BRAF	c.1742A>T	N581I	EX15	BRAF Onco-Mut	3B	Cobimetinib
170016548BPD	HCC	ERBB2	Gain	Gain	Gain	ERBB2 amplification	2B	Carboplatin-Taxol Regimen + Trastuzumab
170016592BPD	Pancreatic	NRAS	c.182A>G	Q61R	EX3	NRAS Onco-Mut	3B	Cobimetinib
170016621BPD	NSCLC	EGFR	c.2235_2249delGGAATTAAGAGAAGC	E746_A750del	EX19	EGFR e19del	1	Erlotinib, Afatinib, Osimertinib, Dacomitinib, Gefitinib
170016621BPD	NSCLC	EGFR	c.2369C>T	T790M	EX20	EGFR T790M	1	Osimertinib
170016652BPD	NSCLC	EGFR	c.2582T>A	L861Q	EX21	EGFR L861	1	Afatinib, Erlotinib, Gefitinib
170016661BPD	NSCLC	PIK3CA	c.1633G>A	E545K	EX10	PIK3CA Onco-Mut	3B	Buparlisib, Serabelisib, Copanlisib, GDC-0077, Taselisib + Fulvestrant, Alpelisib, Buparlisib + Fulvestrant, Taselisib
170016661BPD	NSCLC	EGFR	c.2573T>G	L858R	EX21	EGFR L858R	1	Erlotinib, Afatinib, Osimertinib, Dacomitinib, Gefitinib
170016661BPD	NSCLC	EGFR	c.2369C>T	T790M	EX20	EGFR T790M	1	Osimertinib
170016704BPD	NSCLC	MAP2K1	c.361T>A	C121S	EX3	MAP2K1 Onco-Mut	3A	Cobimetinib, Trametinib
170016704BPD	NSCLC	BRCA1	c.2618C>G	S873*	EX10	BRCA1 Onco-Mut	2B	Talazoparib, Olaparib
170016721BPD	NSCLC	NRAS	c.182A>T	Q61L	EX3	NRAS Onco-Mut	3B	Cobimetinib
170016751PD	NSCLC	EGFR	c.2156G>C	G719A	EX18	EGFR G719	1	Afatinib, Erlotinib, Gefitinib
170016751PD	NSCLC	EGFR	c.2497T>G	L833V	EX21	EGFR L833V	1	Erlotinib, Afatinib, Gefitinib
170016768BPD	NSCLC	EGFR	c.2573T>G	L858R	EX21	EGFR L858R	1	Erlotinib, Afatinib, Osimertinib, Dacomitinib, Gefitinib
170016768BPD	NSCLC	PIK3CA	c.3140A>T	H1047L	EX21E	PIK3CA Onco-Mut	3B	Buparlisib, Serabelisib, Copanlisib, GDC-0077, Taselisib + Fulvestrant, Alpelisib, Buparlisib + Fulvestrant, Taselisib
170016769BPD	NSCLC	EGFR	c.2573T>G	L858R	EX21	EGFR L858R	1	Erlotinib, Afatinib, Osimertinib, Dacomitinib, Gefitinib
170016775BPD	NSCLC	EGFR	c.2235_2249delGGAATTAAGAGAAGC	E746_A750del	EX19	EGFR e19del	1	Erlotinib, Afatinib, Osimertinib, Dacomitinib, Gefitinib
170016775BPD	NSCLC	EGFR	c.2369C>T	T790M	EX20	EGFR T790M	1	Osimertinib
170016778BPD	NSCLC	EGFR	c.2573T>G	L858R	EX21	EGFR L858R	1	Erlotinib, Afatinib, Osimertinib, Dacomitinib, Gefitinib
170016779BPD	NSCLC	EGFR	c.2303G>T	S768I	EX20	EGFR S768I	1	Erlotinib, Afatinib, Gefitinib
170016793BPD	NSCLC	FGFR1	Gain	Gain	Gain	FGFR1 amplification	3A	AZD4547, Erdafitinib, BGJ398, Debio1347
170016803PD	NSCLC	ALK-EML4	Fusion	Fusion	Fusion	ALK fusions	1	Crizotinib, Alectinib, Ceritinib
170016803PD	NSCLC	ALK	c.3604G>A	G1202R	EX23	ALK Onco-Mut	1	Brigatinib, Lorlatinib
170016819BPD	HCC	NRAS	c.181C>A	Q61K	EX3	NRAS Onco-Mut	3B	Cobimetinib
170016819BPD	HCC	NRAS	c.35G>C	G12A	EX2	NRAS Onco-Mut	3B	Cobimetinib
170016828BPD	NSCLC	EGFR	c.2582T>G	L861R	EX21	EGFR L861	1	Afatinib, Erlotinib, Gefitinib
170016828BPD	NSCLC	EGFR	c.2156G>C	G719A	EX18	EGFR G719	1	Afatinib, Erlotinib, Gefitinib
170016828BPD	NSCLC	PIK3CA	c.1633G>A	E545K	EX10	PIK3CA Onco-Mut	3B	Buparlisib, Serabelisib, Copanlisib, GDC-0077, Taselisib + Fulvestrant, Alpelisib, Buparlisib + Fulvestrant, Taselisib
170016839BPD	HCC	TSC2	c.5000_5018delACTTTGTCCACGTGATCGT	N1667Tfs*153	EX39	TSC2 Onco-Mut	2B	Everolimus
170016840BPD	NSCLC	EGFR	c.2235_2249delGGAATTAAGAGAAGC	E746_A750del	EX19	EGFR e19del	1	Erlotinib, Afatinib, Osimertinib, Dacomitinib, Gefitinib
170016844BPD	NSCLC	ALK-EML4	Fusion	Fusion	Fusion	ALK fusions	1	Crizotinib, Alectinib, Ceritinib
170016844BPD	NSCLC	ALK	c.3586C>A	L1196M	EX23	ALK Onco-Mut	1	Brigatinib, Lorlatinib
170016868BPD	NSCLC	EGFR	c.2573T>G	L858R	EX21	EGFR L858R	1	Erlotinib, Afatinib, Osimertinib, Dacomitinib, Gefitinib
170016870BPD	UGI	ERBB2	Gain	Gain	Gain	ERBB2 amplification	1	Trastuzumab
170016902BPDR1	NSCLC	EGFR	c.2573T>G	L858R	EX21	EGFR L858R	1	Erlotinib, Afatinib, Osimertinib, Dacomitinib, Gefitinib
170016904BPD	NSCLC	EGFR	c.2240_2257delTAAGAGAAGCAACATCTC	L747_P753delinsS	EX19	EGFR e19del	1	Erlotinib, Afatinib, Osimertinib, Dacomitinib, Gefitinib
170016905BPD	NSCLC	EGFR	c.2236_2250delGAATTAAGAGAAGCA	E746_A750del	EX19	EGFR e19del	1	Erlotinib, Afatinib, Osimertinib, Dacomitinib, Gefitinib
170016905BPD	NSCLC	EGFR	c.2369C>T	T790M	EX20	EGFR T790M	1	Osimertinib
170016906BPD	NSCLC	EGFR	c.2239_2248delinsC	L747_A750delinsP	EX19	EGFR e19del	1	Erlotinib, Afatinib, Osimertinib, Dacomitinib, Gefitinib
170016906BPD	NSCLC	EGFR	c.2369C>T	T790M	EX20	EGFR T790M	1	Osimertinib
170016908BPD	NSCLC	EGFR	c.2582T>A	L861Q	EX21	EGFR L861	1	Afatinib, Erlotinib, Gefitinib
170016914BPD	NSCLC	ERBB2	c.2632C>T	H878Y	EX21	ERBB2 Onco-Mut	3A	Ado-Trastuzumab Emtansine, Neratinib
170016934BPD	NSCLC	EGFR	c.2573T>G	L858R	EX21	EGFR L858R	1	Erlotinib, Afatinib, Osimertinib, Dacomitinib, Gefitinib
170016934BPD	NSCLC	PIK3CA	c.1633G>A	E545K	EX10	PIK3CA Onco-Mut	3B	Buparlisib, Serabelisib, Copanlisib, GDC-0077, Taselisib + Fulvestrant, Alpelisib, Buparlisib + Fulvestrant, Taselisib
170016995BPD	NSCLC	EGFR	c.2573T>G	L858R	EX21	EGFR L858R	1	Erlotinib, Afatinib, Osimertinib, Dacomitinib, Gefitinib
170017009BPD	Breast	AKT1	c.49G>A	E17K	EX3	AKT1 E17K	3A	AZD5363
170017009BPD	Breast	BRAF	c.1799T>A	V600E	EX15	BRAF V600E	2B	Dabrafenib + Trametinib
170017014BPD	NSCLC	EGFR	c.2573T>G	L858R	EX21	EGFR L858R	1	Erlotinib, Afatinib, Osimertinib, Dacomitinib, Gefitinib
170017022BPD	NSCLC	EGFR	c.2573T>G	L858R	EX21	EGFR L858R	1	Erlotinib, Afatinib, Osimertinib, Dacomitinib, Gefitinib
170017028BPD	NSCLC	EGFR	c.2235_2249delGGAATTAAGAGAAGC	E746_A750del	EX19	EGFR e19del	1	Erlotinib, Afatinib, Osimertinib, Dacomitinib, Gefitinib
170017029BPD	NSCLC	ALK-EML4	Fusion	Fusion	Fusion	ALK fusions	1	Crizotinib, Alectinib, Ceritinib
170017036BPD	Other	BRAF	c.1397G>T	G466V	EX11	BRAF Onco-Mut	3B	Cobimetinib
170017048BPD	NSCLC	ERBB2	c.2313_2324dupATACGTGATGGC	Y772_A775dup	EX20	ERBB2 Onco-Mut	3A	Ado-Trastuzumab Emtansine, Neratinib
170017106BPD	NSCLC	EGFR	c.2573T>G	L858R	EX21	EGFR L858R	1	Erlotinib, Afatinib, Osimertinib, Dacomitinib, Gefitinib
170017106BPD	NSCLC	MAP2K1	c.303_308delGGAGAT	E102_I103del	EX3	MAP2K1 Onco-Mut	3A	Cobimetinib, Trametinib
170017106BPD	NSCLC	EGFR	c.2369C>T	T790M	EX20	EGFR T790M	1	Osimertinib
170017117BPD	NSCLC	EGFR	c.2573T>G	L858R	EX21	EGFR L858R	1	Erlotinib, Afatinib, Osimertinib, Dacomitinib, Gefitinib
170017117BPD	NSCLC	BRAF	c.1799T>A	V600E	EX15	BRAF V600E	1	Dabrafenib + Trametinib
170017118BPD	NSCLC	EGFR	c.2236_2250delGAATTAAGAGAAGCA	E746_A750del	EX19	EGFR e19del	1	Erlotinib, Afatinib, Osimertinib, Dacomitinib, Gefitinib
170017133BPD	NSCLC	EGFR	c.2219_2236dupTTCCCGTCGCTATCAAGG	K745_E746insVPVAIK	EX19	EGFR e19ins	1	Erlotinib, Afatinib, Gefitinib
170017134BPD	NSCLC	EGFR	c.2239_2248delinsC	L747_A750delinsP	EX19	EGFR e19del	1	Erlotinib, Afatinib, Osimertinib, Dacomitinib, Gefitinib
170017138BPD	NSCLC	EGFR	c.2573T>G	L858R	EX21	EGFR L858R	1	Erlotinib, Afatinib, Osimertinib, Dacomitinib, Gefitinib
170017142BPD	NSCLC	EGFR	c.2239_2248delinsC	L747_A750delinsP	EX19	EGFR e19del	1	Erlotinib, Afatinib, Osimertinib, Dacomitinib, Gefitinib
170017144BPD	NSCLC	EGFR	c.2573T>G	L858R	EX21	EGFR L858R	1	Erlotinib, Afatinib, Osimertinib, Dacomitinib, Gefitinib
170017147BPD	NSCLC	ALK-EML4	Fusion	Fusion	Fusion	ALK fusions	1	Crizotinib, Alectinib, Ceritinib
170017148BPD	NSCLC	EGFR	c.2236_2250delGAATTAAGAGAAGCA	E746_A750del	EX19	EGFR e19del	1	Erlotinib, Afatinib, Osimertinib, Dacomitinib, Gefitinib
170017180PD	NSCLC	EGFR	c.2235_2249delGGAATTAAGAGAAGC	E746_A750del	EX19	EGFR e19del	1	Erlotinib, Afatinib, Osimertinib, Dacomitinib, Gefitinib
170017220BPD	NSCLC	EGFR	c.2236_2250delGAATTAAGAGAAGCA	E746_A750del	EX19	EGFR e19del	1	Erlotinib, Afatinib, Osimertinib, Dacomitinib, Gefitinib
170017225BPD	NSCLC	EGFR	c.2582T>G	L861R	EX21	EGFR L861	1	Afatinib, Erlotinib, Gefitinib
170017230BPD	NSCLC	ALK-EML4	Fusion	Fusion	Fusion	ALK fusions	1	Crizotinib, Alectinib, Ceritinib
170017247BPD	NSCLC	EGFR	c.2235_2249delGGAATTAAGAGAAGC	E746_A750del	EX19	EGFR e19del	1	Erlotinib, Afatinib, Osimertinib, Dacomitinib, Gefitinib
170017247BPD	NSCLC	EGFR	c.2369C>T	T790M	EX20	EGFR T790M	1	Osimertinib
170017256BPD	NSCLC	EGFR	c.2235_2249delGGAATTAAGAGAAGC	E746_A750del	EX19	EGFR e19del	1	Erlotinib, Afatinib, Osimertinib, Dacomitinib, Gefitinib
170017256BPD	NSCLC	EGFR	c.2369C>T	T790M	EX20	EGFR T790M	1	Osimertinib
170017295BPD	Breast	ERBB2	Gain	Gain	Gain	ERBB2 amplification	1	Lapatinib + Trastuzumab, Pertuzumab + Trastuzumab, Ado-Trastuzumab Emtansine, Lapatinib, Neratinib, Trastuzumab
170017299BPD	Breast	AKT1	c.49G>A	E17K	EX3	AKT1 E17K	3A	AZD5363
170017327BPD	Breast	PIK3CA	c.1633G>A	E545K	EX10	PIK3CA Onco-Mut	1	Alpelisib + Fulvestrant
170017327BPD	Breast	BRCA1	c.3769G>T	E1257*	EX10	BRCA1 Onco-Mut	2A	Talazoparib, Olaparib
170017328BPD	Breast	AKT1	c.49G>A	E17K	EX3	AKT1 E17K	3A	AZD5363
170017378BPD	Colorectal	PIK3CA	Gain	Gain	Gain	PIK3CA Onco-Mut	3B	Buparlisib, Serabelisib, Copanlisib, GDC-0077, Taselisib + Fulvestrant, Alpelisib, Buparlisib + Fulvestrant, Taselisib
170017385BPD	NSCLC	EGFR	c.2369C>T	T790M	EX20	EGFR T790M	1	Osimertinib
170017385BPD	NSCLC	EGFR	c.2236_2250delGAATTAAGAGAAGCA	E746_A750del	EX19	EGFR e19del	1	Erlotinib, Afatinib, Osimertinib, Dacomitinib, Gefitinib
170017390BPD	NSCLC	EGFR	c.2236_2250delGAATTAAGAGAAGCA	E746_A750del	EX19	EGFR e19del	1	Erlotinib, Afatinib, Osimertinib, Dacomitinib, Gefitinib
170017390BPD	NSCLC	EGFR	c.2369C>T	T790M	EX20	EGFR T790M	1	Osimertinib
170017423BPD	NSCLC	EGFR	c.2217_2234dupAATTCCCGTCGCTATCAA	I740_K745dup	EX19	EGFR e19ins	1	Erlotinib, Afatinib, Gefitinib
170017429BPD	NSCLC	EGFR	c.2235_2249delGGAATTAAGAGAAGC	E746_A750del	EX19	EGFR e19del	1	Erlotinib, Afatinib, Osimertinib, Dacomitinib, Gefitinib
170017438BPD	NSCLC	EGFR	c.2239_2248delinsC	L747_A750delinsP	EX19	EGFR e19del	1	Erlotinib, Afatinib, Osimertinib, Dacomitinib, Gefitinib
170017443BPD	Cervical	ERBB2	c.2329G>C	V777L	EX20	ERBB2 Onco-Mut	3B	Neratinib
170017511BPD	NSCLC	EGFR	c.2573T>G	L858R	EX21	EGFR L858R	1	Erlotinib, Afatinib, Osimertinib, Dacomitinib, Gefitinib
170017525BPD	Pancreatic	PIK3CA	c.1624G>A	E542K	EX10	PIK3CA Onco-Mut	3B	Buparlisib, Serabelisib, Copanlisib, GDC-0077, Taselisib + Fulvestrant, Alpelisib, Buparlisib + Fulvestrant, Taselisib
170017535BPD	Colorectal	PIK3CA	c.331A>G	K111E	EX2	PIK3CA Onco-Mut	3B	Buparlisib, Serabelisib, Copanlisib, GDC-0077, Taselisib + Fulvestrant, Alpelisib, Buparlisib + Fulvestrant, Taselisib
170017536BPD	NSCLC	EGFR	c.2573T>G	L858R	EX21	EGFR L858R	1	Erlotinib, Afatinib, Osimertinib, Dacomitinib, Gefitinib
170017547BPD	Breast	AKT1	c.49G>A	E17K	EX3	AKT1 E17K	3A	AZD5363
170017547BPD	Breast	FGFR3	c.1948A>G	K650E	EX14	FGFR3 K650	3B	AZD4547, BGJ398, Erdafitinib, Debio1347
170017549BPD	Colorectal	MAP2K1	c.371C>T	P124L	EX3	MAP2K1 Onco-Mut	3B	Cobimetinib, Trametinib
170017549BPD	Colorectal	TSC2	c.3398-2_3398-1insG	.	IVS29	TSC2 Onco-Mut	2B	Everolimus
170017550BPD	NSCLC	EGFR	c.2236_2250delGAATTAAGAGAAGCA	E746_A750del	EX19	EGFR e19del	1	Erlotinib, Afatinib, Osimertinib, Dacomitinib, Gefitinib
170017551BPDR1	NSCLC	BRCA2	c.3370C>T	Q1124*	EX11	BRCA2 Onco-Mut	2B	Talazoparib, Olaparib
170017551BPDR1	NSCLC	EGFR	c.2573T>G	L858R	EX21	EGFR L858R	1	Erlotinib, Afatinib, Osimertinib, Dacomitinib, Gefitinib
170017600BPD	NSCLC	TSC2	c.1840-2A>G	.	IVS17	TSC2 Onco-Mut	2B	Everolimus
170017604BPD	NSCLC	EGFR	c.2235_2249delGGAATTAAGAGAAGC	E746_A750del	EX19	EGFR e19del	1	Erlotinib, Afatinib, Osimertinib, Dacomitinib, Gefitinib
170017606BPD	NSCLC	EGFR	c.2573T>G	L858R	EX21	EGFR L858R	1	Erlotinib, Afatinib, Osimertinib, Dacomitinib, Gefitinib
170017606BPD	NSCLC	EGFR	c.2369C>T	T790M	EX20	EGFR T790M	1	Osimertinib
170017629BPD	NSCLC	EGFR	c.2573T>G	L858R	EX21	EGFR L858R	1	Erlotinib, Afatinib, Osimertinib, Dacomitinib, Gefitinib
170017669BPD	NSCLC	EGFR	Gain	Gain	Gain	EGFR KDD	1	Afatinib, Erlotinib, Gefitinib
170017669BPD	NSCLC	EGFR	c.2573T>G	L858R	EX21	EGFR L858R	1	Erlotinib, Afatinib, Osimertinib, Dacomitinib, Gefitinib
170017681PeSD	NSCLC	EGFR	c.2573T>G	L858R	EX21	EGFR L858R	1	Erlotinib, Afatinib, Osimertinib, Dacomitinib, Gefitinib
170017697BPD	NSCLC	EGFR	c.2235_2249delGGAATTAAGAGAAGC	E746_A750del	EX19	EGFR e19del	1	Erlotinib, Afatinib, Osimertinib, Dacomitinib, Gefitinib
170017698BPD	NSCLC	PIK3CA	c.1633G>A	E545K	EX10	PIK3CA Onco-Mut	3B	Buparlisib, Serabelisib, Copanlisib, GDC-0077, Taselisib + Fulvestrant, Alpelisib, Buparlisib + Fulvestrant, Taselisib
170017699PeSD	NSCLC	EGFR	c.2573T>G	L858R	EX21	EGFR L858R	1	Erlotinib, Afatinib, Osimertinib, Dacomitinib, Gefitinib
170017699PeSD	NSCLC	EGFR	c.2369C>T	T790M	EX20	EGFR T790M	1	Osimertinib
170017700PeSD	NSCLC	EGFR	c.2239_2264delinsGCAAA	L747_A755delinsAN	EX19	EGFR e19del	1	Erlotinib, Afatinib, Osimertinib, Dacomitinib, Gefitinib
170017704PeSD	NSCLC	EGFR	c.2573T>G	L858R	EX21	EGFR L858R	1	Erlotinib, Afatinib, Osimertinib, Dacomitinib, Gefitinib
170017720BPD	Breast	ESR1	c.1613A>G	D538G	EX9E	ESR1 Onco-Mut	3A	AZD9496, Fulvestrant
170017724BPD	Breast	ERBB2	Gain	Gain	Gain	ERBB2 amplification	1	Lapatinib + Trastuzumab, Pertuzumab + Trastuzumab, Ado-Trastuzumab Emtansine, Lapatinib, Neratinib, Trastuzumab
170017724BPD	Breast	PIK3CA	c.3062A>G	Y1021C	EX21E	PIK3CA Onco-Mut	1	Alpelisib + Fulvestrant
170017732BPD	NSCLC	EGFR	c.2240_2257delTAAGAGAAGCAACATCTC	L747_P753delinsS	EX19	EGFR e19del	1	Erlotinib, Afatinib, Osimertinib, Dacomitinib, Gefitinib
170017743BPD	Biliray	HRAS	c.38G>T	G13V	EX2	HRAS Onco-Mut	3B	Tipifarnib
170017756BPD	Breast	PIK3CA	c.3140A>G	H1047R	EX21E	PIK3CA Onco-Mut	1	Alpelisib + Fulvestrant
170017759BPD	Breast	ERBB2	Gain	Gain	Gain	ERBB2 amplification	1	Lapatinib + Trastuzumab, Pertuzumab + Trastuzumab, Ado-Trastuzumab Emtansine, Lapatinib, Neratinib, Trastuzumab
170017759BPD	Breast	PIK3CA	c.3140A>T	H1047L	EX21E	PIK3CA Onco-Mut	1	Alpelisib + Fulvestrant
170017763BPD	NSCLC	PIK3CA	c.3129G>A	M1043I	EX21E	PIK3CA Onco-Mut	3B	Buparlisib, Serabelisib, Copanlisib, GDC-0077, Taselisib + Fulvestrant, Alpelisib, Buparlisib + Fulvestrant, Taselisib
170017765BPD	Breast	ERBB2	Gain	Gain	Gain	ERBB2 amplification	1	Lapatinib + Trastuzumab, Pertuzumab + Trastuzumab, Ado-Trastuzumab Emtansine, Lapatinib, Neratinib, Trastuzumab
170017765BPD	Breast	PIK3CA	c.3062A>G	Y1021C	EX21E	PIK3CA Onco-Mut	1	Alpelisib + Fulvestrant
170017767BPD	Colorectal	PIK3CA	c.1637A>G	Q546R	EX10	PIK3CA Onco-Mut	3B	Buparlisib, Serabelisib, Copanlisib, GDC-0077, Taselisib + Fulvestrant, Alpelisib, Buparlisib + Fulvestrant, Taselisib
170017767BPD	Colorectal	PIK3CA	c.1633G>A	E545K	EX10	PIK3CA Onco-Mut	3B	Buparlisib, Serabelisib, Copanlisib, GDC-0077, Taselisib + Fulvestrant, Alpelisib, Buparlisib + Fulvestrant, Taselisib
170017770BPD	Colorectal	ERBB2	c.2264T>C	L755S	EX19	ERBB2 Onco-Mut	3B	Neratinib
170017772BPD	Breast	ERBB2	c.2264_2278delTGAGGGAAAACACAT	L755_T759del	EX19	ERBB2 Onco-Mut	3A	Neratinib
170017781BPD	Uterine	TSC1	c.2209-1G>C	.	IVS17	TSC1 Onco-Mut	2B	Everolimus
170017791BPD	Breast	PIK3CA	c.3140A>G	H1047R	EX21E	PIK3CA Onco-Mut	1	Alpelisib + Fulvestrant
170017798BPD	Ovary	AKT1	c.49G>A	E17K	EX3	AKT1 E17K	3A	AZD5363
170017803BPD	Breast	PIK3CA	c.3140A>T	H1047L	EX21E	PIK3CA Onco-Mut	1	Alpelisib + Fulvestrant
170017808BPD	NSCLC	ERBB2	Gain	Gain	Gain	ERBB2 amplification	2B	Carboplatin-Taxol Regimen + Trastuzumab
170017811BPD	Uterine	TSC1	c.2209-1G>C	.	IVS17	TSC1 Onco-Mut	2B	Everolimus
170017923BPD	NSCLC	EGFR	c.2573T>G	L858R	EX21	EGFR L858R	1	Erlotinib, Afatinib, Osimertinib, Dacomitinib, Gefitinib
170017946BPD	NSCLC	ERBB2	c.2327delinsTTGT	G776delinsVV	EX20	ERBB2 Onco-Mut	3A	Ado-Trastuzumab Emtansine, Neratinib
170017961BPD	Uterine	PIK3CA	c.1049A>G	D350G	EX5	PIK3CA Onco-Mut	3B	Buparlisib, Serabelisib, Copanlisib, GDC-0077, Taselisib + Fulvestrant, Alpelisib, Buparlisib + Fulvestrant, Taselisib
170017969BPD	NSCLC	ARAF	c.641C>T	S214F	EX7	ARAF Onco-Mut	3A	Sorafenib
170017971BPD	Colorectal	BRAF	c.1742A>T	N581I	EX15	BRAF Onco-Mut	3B	Cobimetinib
170017977BPD	NSCLC	EGFR	c.2369C>T	T790M	EX20	EGFR T790M	1	Osimertinib
170017977BPD	NSCLC	EGFR	c.2237_2248delAATTAAGAGAAGinsCAC	E746_A750delinsAP	EX19	EGFR e19del	1	Erlotinib, Afatinib, Osimertinib, Dacomitinib, Gefitinib
170017977BPD	NSCLC	PIK3CA	c.3140A>G	H1047R	EX21E	PIK3CA Onco-Mut	3B	Buparlisib, Serabelisib, Copanlisib, GDC-0077, Taselisib + Fulvestrant, Alpelisib, Buparlisib + Fulvestrant, Taselisib
170017995BPD	NSCLC	PIK3CA	c.1633G>A	E545K	EX10	PIK3CA Onco-Mut	3B	Buparlisib, Serabelisib, Copanlisib, GDC-0077, Taselisib + Fulvestrant, Alpelisib, Buparlisib + Fulvestrant, Taselisib
170017996BPD	Breast	PIK3CA	c.3140A>G	H1047R	EX21E	PIK3CA Onco-Mut	1	Alpelisib + Fulvestrant
170017996BPD	Breast	PIK3CA	c.344G>T	R115L	EX2	PIK3CA Onco-Mut	1	Alpelisib + Fulvestrant
170017996BPD	Breast	ESR1	c.1613A>G	D538G	EX9E	ESR1 Onco-Mut	3A	AZD9496, Fulvestrant
170018006BPD	Breast	ESR1	c.1610A>C	Y537S	EX9E	ESR1 Onco-Mut	3A	AZD9496, Fulvestrant
170018015BPD	Breast	PIK3CA	c.3140A>G	H1047R	EX21E	PIK3CA Onco-Mut	1	Alpelisib + Fulvestrant
170018028BPD	NSCLC	EGFR	c.2236_2250delGAATTAAGAGAAGCA	E746_A750del	EX19	EGFR e19del	1	Erlotinib, Afatinib, Osimertinib, Dacomitinib, Gefitinib
170018034BPD	NSCLC	EGFR	c.2573T>G	L858R	EX21	EGFR L858R	1	Erlotinib, Afatinib, Osimertinib, Dacomitinib, Gefitinib
170018036BPD	NSCLC	EGFR	c.2240_2257delTAAGAGAAGCAACATCTC	L747_P753delinsS	EX19	EGFR e19del	1	Erlotinib, Afatinib, Osimertinib, Dacomitinib, Gefitinib
170018043BPD	NSCLC	EZR-ROS1	Fusion	Fusion	Fusion	ROS1 fusions	1	Crizotinib
170018044BPD	NSCLC	EGFR	c.2573T>G	L858R	EX21	EGFR L858R	1	Erlotinib, Afatinib, Osimertinib, Dacomitinib, Gefitinib
170018063BPD	NSCLC	EGFR	c.2573T>G	L858R	EX21	EGFR L858R	1	Erlotinib, Afatinib, Osimertinib, Dacomitinib, Gefitinib
170018071BPD	Colorectal	ERBB2	Gain	Gain	Gain	ERBB2 amplification	2B	Carboplatin-Taxol Regimen + Trastuzumab
170018087BPD	NSCLC	EGFR	c.2239_2248delinsC	L747_A750delinsP	EX19	EGFR e19del	1	Erlotinib, Afatinib, Osimertinib, Dacomitinib, Gefitinib
170018089BPD	NSCLC	EGFR	c.2573T>G	L858R	EX21	EGFR L858R	1	Erlotinib, Afatinib, Osimertinib, Dacomitinib, Gefitinib
170018089BPD	NSCLC	EGFR	c.2369C>T	T790M	EX20	EGFR T790M	1	Osimertinib
170018096BPD	NSCLC	EGFR	c.2573T>G	L858R	EX21	EGFR L858R	1	Erlotinib, Afatinib, Osimertinib, Dacomitinib, Gefitinib
170018101BPD	NSCLC	EGFR	c.2573T>G	L858R	EX21	EGFR L858R	1	Erlotinib, Afatinib, Osimertinib, Dacomitinib, Gefitinib
170018101BPD	NSCLC	EGFR	c.2369C>T	T790M	EX20	EGFR T790M	1	Osimertinib
170018103BPD	NSCLC	EGFR	c.2573T>G	L858R	EX21	EGFR L858R	1	Erlotinib, Afatinib, Osimertinib, Dacomitinib, Gefitinib
170018103BPD	NSCLC	EGFR	c.2369C>T	T790M	EX20	EGFR T790M	1	Osimertinib
170018105BPD	NSCLC	EGFR	c.2236_2250delGAATTAAGAGAAGCA	E746_A750del	EX19	EGFR e19del	1	Erlotinib, Afatinib, Osimertinib, Dacomitinib, Gefitinib
170018105BPD	NSCLC	EGFR	c.2369C>T	T790M	EX20	EGFR T790M	1	Osimertinib
170018106BPD	NSCLC	EGFR	Gain	Gain	Gain	EGFR KDD	1	Afatinib, Erlotinib, Gefitinib
170018106BPD	NSCLC	EGFR	c.2235_2249delGGAATTAAGAGAAGC	E746_A750del	EX19	EGFR e19del	1	Erlotinib, Afatinib, Osimertinib, Dacomitinib, Gefitinib
170018106BPD	NSCLC	EGFR	c.2369C>T	T790M	EX20	EGFR T790M	1	Osimertinib
170018110BPD	NSCLC	EGFR	c.2240_2257delTAAGAGAAGCAACATCTC	L747_P753delinsS	EX19	EGFR e19del	1	Erlotinib, Afatinib, Osimertinib, Dacomitinib, Gefitinib
170018110BPD	NSCLC	EGFR	c.2369C>T	T790M	EX20	EGFR T790M	1	Osimertinib
170018111BPD	NSCLC	EGFR	c.2125G>A	E709K	EX18	EGFR E709K	1	Erlotinib, Afatinib, Gefitinib
170018111BPD	NSCLC	EGFR	c.2573T>G	L858R	EX21	EGFR L858R	1	Erlotinib, Afatinib, Osimertinib, Dacomitinib, Gefitinib
170018111BPD	NSCLC	EGFR	c.2369C>T	T790M	EX20	EGFR T790M	1	Osimertinib
170018114BPD	NSCLC	EGFR	c.2237_2255delAATTAAGAGAAGCAACATCinsT	E746_S752delinsV	EX19	EGFR e19del	1	Erlotinib, Afatinib, Osimertinib, Dacomitinib, Gefitinib
170018115BPD	Colorectal	NRAS	c.35G>A	G12D	EX2	NRAS Onco-Mut	3B	Cobimetinib
170018117BPD	NSCLC	EGFR	c.2240_2257delTAAGAGAAGCAACATCTC	L747_P753delinsS	EX19	EGFR e19del	1	Erlotinib, Afatinib, Osimertinib, Dacomitinib, Gefitinib
170018119BPD	NSCLC	PIK3CA	Gain	Gain	Gain	PIK3CA Onco-Mut	3B	Buparlisib, Serabelisib, Copanlisib, GDC-0077, Taselisib + Fulvestrant, Alpelisib, Buparlisib + Fulvestrant, Taselisib
170018124BPD	NSCLC	EGFR	c.2303G>T	S768I	EX20	EGFR S768I	1	Erlotinib, Afatinib, Gefitinib
170018135BPD	NSCLC	EGFR	c.2237_2255delAATTAAGAGAAGCAACATCinsT	E746_S752delinsV	EX19	EGFR e19del	1	Erlotinib, Afatinib, Osimertinib, Dacomitinib, Gefitinib
178000004BPD	HCC	PIK3CA	c.1636C>A	Q546K	EX10	PIK3CA Onco-Mut	3B	Buparlisib, Serabelisib, Copanlisib, GDC-0077, Taselisib + Fulvestrant, Alpelisib, Buparlisib + Fulvestrant, Taselisib
178000013BPD	Biliray	ERBB2	c.929C>T	S310F	EX8	ERBB2 Onco-Mut	3B	Neratinib
178000014BPD	Colorectal	PIK3CA	c.3140A>G	H1047R	EX21E	PIK3CA Onco-Mut	3B	Buparlisib, Serabelisib, Copanlisib, GDC-0077, Taselisib + Fulvestrant, Alpelisib, Buparlisib + Fulvestrant, Taselisib
178000017BPD	GIST	KIT	c.2459A>G	D820G	EX17	KIT e17mut	1	Regorafenib
178000017BPD	GIST	KIT	c.1507_1508insTTGCCT	A502_Y503insFA	EX9	KIT Onco-Mut	1	Regorafenib, Imatinib, Sunitinib
178000034BPD	HCC	NRAS	c.182A>G	Q61R	EX3	NRAS Onco-Mut	3B	Cobimetinib
178000050BPD	Colorectal	RAF1	c.770C>T	S257L	EX7	RAF1 Onco-Mut	3B	Cobimetinib
178000153BPD	Breast	ESR1	c.1613A>G	D538G	EX9E	ESR1 Onco-Mut	3A	AZD9496, Fulvestrant
178000163BPD	Breast	ERBB2	Gain	Gain	Gain	ERBB2 amplification	1	Lapatinib + Trastuzumab, Pertuzumab + Trastuzumab, Ado-Trastuzumab Emtansine, Lapatinib, Neratinib, Trastuzumab
178000163BPD	Breast	PIK3CA	c.3139C>T	H1047Y	EX21E	PIK3CA Onco-Mut	1	Alpelisib + Fulvestrant
178000164BPD	Breast	ERBB2	Gain	Gain	Gain	ERBB2 amplification	1	Lapatinib + Trastuzumab, Pertuzumab + Trastuzumab, Ado-Trastuzumab Emtansine, Lapatinib, Neratinib, Trastuzumab
178000167BPD	Breast	PIK3CA	c.3140A>G	H1047R	EX21E	PIK3CA Onco-Mut	1	Alpelisib + Fulvestrant
178000168BPD	Breast	PIK3CA	c.1624G>A	E542K	EX10	PIK3CA Onco-Mut	1	Alpelisib + Fulvestrant
178000174BPD	Breast	PIK3CA	c.1353_1376delATTAGAAGATTTGCTGAACCCTAT	L452_I459del	EX8	PIK3CA Onco-Mut	1	Alpelisib + Fulvestrant
178000265BPD	Other	FGFR1	Gain	Gain	Gain	FGFR1 amplification	3B	AZD4547, Erdafitinib, BGJ398, Debio1347
178000266BPD	Colorectal	MAP2K1	c.167A>C	Q56P	EX2	MAP2K1 Onco-Mut	3B	Cobimetinib, Trametinib
178000309PD	Breast	PIK3CA	c.3140A>G	H1047R	EX21E	PIK3CA Onco-Mut	1	Alpelisib + Fulvestrant
178000358PD	HCC	CCDC6-RET	Fusion	Fusion	Fusion	RET fusions	2B	Cabozantinib, Vandetanib
178000439BPD	NSCLC	EGFR	c.2573T>G	L858R	EX21	EGFR L858R	1	Erlotinib, Afatinib, Osimertinib, Dacomitinib, Gefitinib
178000439BPD	NSCLC	EGFR	c.2369C>T	T790M	EX20	EGFR T790M	1	Osimertinib
178000464BPD	UGI	PIK3CA	c.1624G>A	E542K	EX10	PIK3CA Onco-Mut	3B	Buparlisib, Serabelisib, Copanlisib, GDC-0077, Taselisib + Fulvestrant, Alpelisib, Buparlisib + Fulvestrant, Taselisib
178000477BPD	Breast	ESR1	c.1613A>G	D538G	EX9E	ESR1 Onco-Mut	3A	AZD9496, Fulvestrant
178000486BPD	Prostate	HRAS	c.181C>A	Q61K	EX3	HRAS Onco-Mut	3B	Tipifarnib
178000489BPD	UGI	ERBB2	Gain	Gain	Gain	ERBB2 amplification	1	Trastuzumab
179004309PD	Other	BRCA2	Loss	Loss	Loss	BRCA2 Onco-Mut	2B	Talazoparib, Olaparib
179004309PD	Other	RAF1	c.770C>T	S257L	EX7	RAF1 Onco-Mut	3B	Cobimetinib
179004310PD	Other	KIT	Gain	Gain	Gain	KIT Onco-Mut	2B	Imatinib
179004310PD	Other	PDGFRA	Gain	Gain	Gain	PDGFRA amplification	2B	Imatinib
179004311PD	Other	PIK3CA	c.1035T>A	N345K	EX5	PIK3CA Onco-Mut	3B	Buparlisib, Serabelisib, Copanlisib, GDC-0077, Taselisib + Fulvestrant, Alpelisib, Buparlisib + Fulvestrant, Taselisib
179004311PD	Other	PIK3CA	c.3140A>G	H1047R	EX21E	PIK3CA Onco-Mut	3B	Buparlisib, Serabelisib, Copanlisib, GDC-0077, Taselisib + Fulvestrant, Alpelisib, Buparlisib + Fulvestrant, Taselisib
179004316PD	Other	BRCA2	Loss	Loss	Loss	BRCA2 Onco-Mut	2B	Talazoparib, Olaparib
179004321PD	Other	HRAS	c.181C>A	Q61K	EX3	HRAS Onco-Mut	3B	Tipifarnib
179004327PD	Other	HRAS	c.181C>A	Q61K	EX3	HRAS Onco-Mut	3B	Tipifarnib
179004329PD	Other	BRCA2	Loss	Loss	Loss	BRCA2 Onco-Mut	2B	Talazoparib, Olaparib
179004330PD	Other	BRCA2	Loss	Loss	Loss	BRCA2 Onco-Mut	2B	Talazoparib, Olaparib
179004332PD	Other	PIK3CA	c.3140A>G	H1047R	EX21E	PIK3CA Onco-Mut	3B	Buparlisib, Serabelisib, Copanlisib, GDC-0077, Taselisib + Fulvestrant, Alpelisib, Buparlisib + Fulvestrant, Taselisib
179005426PD	Other	HRAS	c.34G>T	G12C	EX2	HRAS Onco-Mut	3B	Tipifarnib
180000051BPD	NSCLC	EGFR	c.2573T>G	L858R	EX21	EGFR L858R	1	Erlotinib, Afatinib, Osimertinib, Dacomitinib, Gefitinib
180000053BPD	NSCLC	CCDC6-RET	Fusion	Fusion	Fusion	RET fusions	2A	Cabozantinib, Vandetanib
180000055BPD	NSCLC	EGFR	c.2573T>G	L858R	EX21	EGFR L858R	1	Erlotinib, Afatinib, Osimertinib, Dacomitinib, Gefitinib
180000057BPD	NSCLC	EGFR	c.2582T>A	L861Q	EX21	EGFR L861	1	Afatinib, Erlotinib, Gefitinib
180000059BPD	NSCLC	EGFR	c.2235_2249delGGAATTAAGAGAAGC	E746_A750del	EX19	EGFR e19del	1	Erlotinib, Afatinib, Osimertinib, Dacomitinib, Gefitinib
180000061BPD	NSCLC	ERBB2	c.2313_2324dupATACGTGATGGC	Y772_A775dup	EX20	ERBB2 Onco-Mut	3A	Ado-Trastuzumab Emtansine, Neratinib
180000168PeSD	NSCLC	BRAF	c.1799T>A	V600E	EX15	BRAF V600E	1	Dabrafenib + Trametinib
180000174BPD	HCC	TSC2	c.4728G[3>2]	G1577Afs*8	EX37	TSC2 Onco-Mut	2B	Everolimus
180000177BPD	GIST	KIT	c.1961T>C	V654A	EX13	KIT V654A	1	Regorafenib, Sunitinib
180000192BPD	NSCLC	EGFR	c.2582T>A	L861Q	EX21	EGFR L861	1	Afatinib, Erlotinib, Gefitinib
180000198BPD	HCC	PIK3CA	c.1633G>A	E545K	EX10	PIK3CA Onco-Mut	3B	Buparlisib, Serabelisib, Copanlisib, GDC-0077, Taselisib + Fulvestrant, Alpelisib, Buparlisib + Fulvestrant, Taselisib
180000218BPD	NSCLC	KIF5B-RET	Fusion	Fusion	Fusion	RET fusions	2A	Cabozantinib, Vandetanib
180000223BPD	Colorectal	NRAS	c.181C>A	Q61K	EX3	NRAS Onco-Mut	3B	Cobimetinib
180000227BPD	NSCLC	KIF5B-RET	Fusion	Fusion	Fusion	RET fusions	2A	Cabozantinib, Vandetanib
180000228BPD	Colorectal	FGFR1	Gain	Gain	Gain	FGFR1 amplification	3B	AZD4547, Erdafitinib, BGJ398, Debio1347
180000234BPD	NSCLC	EGFR	c.2235_2249delGGAATTAAGAGAAGC	E746_A750del	EX19	EGFR e19del	1	Erlotinib, Afatinib, Osimertinib, Dacomitinib, Gefitinib
180000241BPD	Breast	PIK3CA	c.3140A>G	H1047R	EX21E	PIK3CA Onco-Mut	1	Alpelisib + Fulvestrant
180000250BPD	NSCLC	ALK-EML4	Fusion	Fusion	Fusion	ALK fusions	1	Crizotinib, Alectinib, Ceritinib
180000255BPD	Breast	RAF1	Gain	Gain	Gain	RAF1 amplification	3B	Cobimetinib
180000255BPD	Breast	PIK3CA	c.3140A>G	H1047R	EX21E	PIK3CA Onco-Mut	1	Alpelisib + Fulvestrant
180000255BPD	Breast	PIK3CA	c.2176G>A	E726K	EX14	PIK3CA Onco-Mut	1	Alpelisib + Fulvestrant
180000261BPD	NSCLC	EGFR	c.2236_2250delGAATTAAGAGAAGCA	E746_A750del	EX19	EGFR e19del	1	Erlotinib, Afatinib, Osimertinib, Dacomitinib, Gefitinib
180000269BPD	NSCLC	EGFR	c.2239_2248delinsC	L747_A750delinsP	EX19	EGFR e19del	1	Erlotinib, Afatinib, Osimertinib, Dacomitinib, Gefitinib
180000272BPD	NSCLC	EGFR	c.2573T>G	L858R	EX21	EGFR L858R	1	Erlotinib, Afatinib, Osimertinib, Dacomitinib, Gefitinib
180000274BPD	NSCLC	EGFR	c.2240_2254delTAAGAGAAGCAACAT	L747_T751del	EX19	EGFR e19del	1	Erlotinib, Afatinib, Osimertinib, Dacomitinib, Gefitinib
180000280BPD	NSCLC	ERBB2	Gain	Gain	Gain	ERBB2 amplification	2B	Carboplatin-Taxol Regimen + Trastuzumab
180000280BPD	NSCLC	PIK3CA	c.3074C>G	T1025S	EX21E	PIK3CA Onco-Mut	3B	Buparlisib, Serabelisib, Copanlisib, GDC-0077, Taselisib + Fulvestrant, Alpelisib, Buparlisib + Fulvestrant, Taselisib
180000280BPD	NSCLC	EGFR	c.2573T>G	L858R	EX21	EGFR L858R	1	Erlotinib, Afatinib, Osimertinib, Dacomitinib, Gefitinib
180000282BPD	NSCLC	EGFR	c.2240_2257delTAAGAGAAGCAACATCTC	L747_P753delinsS	EX19	EGFR e19del	1	Erlotinib, Afatinib, Osimertinib, Dacomitinib, Gefitinib
180000322BPD	NSCLC	EGFR	c.2237_2255delAATTAAGAGAAGCAACATCinsT	E746_S752delinsV	EX19	EGFR e19del	1	Erlotinib, Afatinib, Osimertinib, Dacomitinib, Gefitinib
180000329BPD	NSCLC	EGFR	Gain	Gain	Gain	EGFR KDD	1	Afatinib, Erlotinib, Gefitinib
180000329BPD	NSCLC	EGFR	c.2573T>G	L858R	EX21	EGFR L858R	1	Erlotinib, Afatinib, Osimertinib, Dacomitinib, Gefitinib
180000343BPD	NSCLC	EGFR	c.2573T>G	L858R	EX21	EGFR L858R	1	Erlotinib, Afatinib, Osimertinib, Dacomitinib, Gefitinib
180000343BPD	NSCLC	EGFR	c.2369C>T	T790M	EX20	EGFR T790M	1	Osimertinib
180000344BPD	Colorectal	PTCH1	c.3940C[6>5]	Y1316Tfs*56	EX23	PTCH1 truncating	3B	Sonidegib
180000361BPD	NSCLC	EGFR	Gain	Gain	Gain	EGFR KDD	1	Afatinib, Erlotinib, Gefitinib
180000361BPD	NSCLC	EGFR	c.2573T>G	L858R	EX21	EGFR L858R	1	Erlotinib, Afatinib, Osimertinib, Dacomitinib, Gefitinib
180000380BPD	NSCLC	ERBB2	c.2326_2327insTGT	G776delinsVC	EX20	ERBB2 Onco-Mut	3A	Ado-Trastuzumab Emtansine, Neratinib
180000389BPD	NSCLC	EGFR	c.2235_2249delGGAATTAAGAGAAGC	E746_A750del	EX19	EGFR e19del	1	Erlotinib, Afatinib, Osimertinib, Dacomitinib, Gefitinib
180000399BPD	NSCLC	ALK-EML4	Fusion	Fusion	Fusion	ALK fusions	1	Crizotinib, Alectinib, Ceritinib
180000399BPD	NSCLC	ALK	c.3586C>A	L1196M	EX23	ALK Onco-Mut	1	Brigatinib, Lorlatinib
180000400BPD	UGI	BRAF	c.1780G>A	D594N	EX15	BRAF Onco-Mut	3B	Cobimetinib
180000400BPD	UGI	ERBB2	c.2524G>A	V842I	EX21	ERBB2 Onco-Mut	3B	Neratinib
180000408BPD	NSCLC	EGFR	c.2235_2249delGGAATTAAGAGAAGC	E746_A750del	EX19	EGFR e19del	1	Erlotinib, Afatinib, Osimertinib, Dacomitinib, Gefitinib
180000408BPD	NSCLC	PIK3CA	c.1633G>A	E545K	EX10	PIK3CA Onco-Mut	3B	Buparlisib, Serabelisib, Copanlisib, GDC-0077, Taselisib + Fulvestrant, Alpelisib, Buparlisib + Fulvestrant, Taselisib
180000438BPD	NSCLC	KIF5B-RET	Fusion	Fusion	Fusion	RET fusions	2A	Cabozantinib, Vandetanib
180000449BPD	NSCLC	EGFR	c.2240_2257delTAAGAGAAGCAACATCTC	L747_P753delinsS	EX19	EGFR e19del	1	Erlotinib, Afatinib, Osimertinib, Dacomitinib, Gefitinib
180000454BPD	Colorectal	PIK3CA	c.3140A>T	H1047L	EX21E	PIK3CA Onco-Mut	3B	Buparlisib, Serabelisib, Copanlisib, GDC-0077, Taselisib + Fulvestrant, Alpelisib, Buparlisib + Fulvestrant, Taselisib
180000455BPD	NSCLC	EGFR	c.2236_2250delGAATTAAGAGAAGCA	E746_A750del	EX19	EGFR e19del	1	Erlotinib, Afatinib, Osimertinib, Dacomitinib, Gefitinib
180000456BPD	NSCLC	BRAF	c.1799T>A	V600E	EX15	BRAF V600E	1	Dabrafenib + Trametinib
180000460BPD	Colorectal	NRAS	c.38G>A	G13D	EX2	NRAS Onco-Mut	3B	Cobimetinib
180000463BPD	NSCLC	EGFR	c.2240_2257delTAAGAGAAGCAACATCTC	L747_P753delinsS	EX19	EGFR e19del	1	Erlotinib, Afatinib, Osimertinib, Dacomitinib, Gefitinib
180000469BPD	NSCLC	EGFR	c.2235_2249delGGAATTAAGAGAAGC	E746_A750del	EX19	EGFR e19del	1	Erlotinib, Afatinib, Osimertinib, Dacomitinib, Gefitinib
180000469BPD	NSCLC	EGFR	c.2369C>T	T790M	EX20	EGFR T790M	1	Osimertinib
180000471BPD	NSCLC	EGFR	c.2303G>T	S768I	EX20	EGFR S768I	1	Erlotinib, Afatinib, Gefitinib
180000471BPD	NSCLC	EGFR	c.2573T>G	L858R	EX21	EGFR L858R	1	Erlotinib, Afatinib, Osimertinib, Dacomitinib, Gefitinib
180000472BPD	NSCLC	EGFR	c.2573T>G	L858R	EX21	EGFR L858R	1	Erlotinib, Afatinib, Osimertinib, Dacomitinib, Gefitinib
180000476BPD	NSCLC	EGFR	c.2125G>A	E709K	EX18	EGFR E709K	1	Erlotinib, Afatinib, Gefitinib
180000476BPD	NSCLC	EGFR	c.2573T>G	L858R	EX21	EGFR L858R	1	Erlotinib, Afatinib, Osimertinib, Dacomitinib, Gefitinib
180000480BPD	NSCLC	EGFR	c.2573T>G	L858R	EX21	EGFR L858R	1	Erlotinib, Afatinib, Osimertinib, Dacomitinib, Gefitinib
180000480BPD	NSCLC	EGFR	c.2369C>T	T790M	EX20	EGFR T790M	1	Osimertinib
180000492BPD	NSCLC	BRCA2	c.1456C>T	Q486*	EX10	BRCA2 Onco-Mut	2B	Talazoparib, Olaparib
180000492BPD	NSCLC	EGFR	c.2236_2250delGAATTAAGAGAAGCA	E746_A750del	EX19	EGFR e19del	1	Erlotinib, Afatinib, Osimertinib, Dacomitinib, Gefitinib
180000501BPD	NSCLC	EGFR	c.2240_2264delinsCGAAAGG	L747_A755delinsSKG	EX19	EGFR e19del	1	Erlotinib, Afatinib, Osimertinib, Dacomitinib, Gefitinib
180000526BPD	NSCLC	EGFR	c.2236_2250delGAATTAAGAGAAGCA	E746_A750del	EX19	EGFR e19del	1	Erlotinib, Afatinib, Osimertinib, Dacomitinib, Gefitinib
180000526BPD	NSCLC	EGFR	c.2369C>T	T790M	EX20	EGFR T790M	1	Osimertinib
180000578BPD	Breast	PIK3CA	c.1634A>G	E545G	EX10	PIK3CA Onco-Mut	1	Alpelisib + Fulvestrant
180000578BPD	Breast	ERBB2	c.929C>T	S310F	EX8	ERBB2 Onco-Mut	3A	Neratinib
180000607BPD	Colorectal	PIK3CA	c.1633G>A	E545K	EX10	PIK3CA Onco-Mut	3B	Buparlisib, Serabelisib, Copanlisib, GDC-0077, Taselisib + Fulvestrant, Alpelisib, Buparlisib + Fulvestrant, Taselisib
180000607BPD	Colorectal	PIK3CA	c.1616C>G	P539R	EX10	PIK3CA Onco-Mut	3B	Buparlisib, Serabelisib, Copanlisib, GDC-0077, Taselisib + Fulvestrant, Alpelisib, Buparlisib + Fulvestrant, Taselisib
180000633BPD	Breast	PIK3CA	c.1633G>A	E545K	EX10	PIK3CA Onco-Mut	1	Alpelisib + Fulvestrant
180000633BPD	Breast	PIK3CA	c.2176G>A	E726K	EX14	PIK3CA Onco-Mut	1	Alpelisib + Fulvestrant
180000638BPD	Breast	PIK3CA	c.1633G>A	E545K	EX10	PIK3CA Onco-Mut	1	Alpelisib + Fulvestrant
180000640BPD	Breast	ERBB2	c.2305G>T	D769Y	EX19	ERBB2 Onco-Mut	3A	Neratinib
180000653BPD	Breast	ERBB2	Gain	Gain	Gain	ERBB2 amplification	1	Lapatinib + Trastuzumab, Pertuzumab + Trastuzumab, Ado-Trastuzumab Emtansine, Lapatinib, Neratinib, Trastuzumab
180000653BPD	Breast	PIK3CA	c.1633G>A	E545K	EX10	PIK3CA Onco-Mut	1	Alpelisib + Fulvestrant
180000654BPD	NSCLC	EGFR	c.2573T>G	L858R	EX21	EGFR L858R	1	Erlotinib, Afatinib, Osimertinib, Dacomitinib, Gefitinib
180000660BPD	Breast	FGFR1	Gain	Gain	Gain	FGFR1 amplification	3B	AZD4547, Erdafitinib, BGJ398, Debio1347
180000667BPD	NSCLC	EGFR	c.2573T>G	L858R	EX21	EGFR L858R	1	Erlotinib, Afatinib, Osimertinib, Dacomitinib, Gefitinib
180000674BPD	NSCLC	EGFR	c.2235_2249delGGAATTAAGAGAAGC	E746_A750del	EX19	EGFR e19del	1	Erlotinib, Afatinib, Osimertinib, Dacomitinib, Gefitinib
180000678BPD	NSCLC	ALK-EML4	Fusion	Fusion	Fusion	ALK fusions	1	Crizotinib, Alectinib, Ceritinib
180000732BPD	UGI	MET	Gain	Gain	Gain	MET amplification	2B	Crizotinib
180000736BPD	NSCLC	ROS1-SLC34A2	Fusion	Fusion	Fusion	ROS1 fusions	1	Crizotinib
180000745BPD	NSCLC	EGFR	c.2573T>G	L858R	EX21	EGFR L858R	1	Erlotinib, Afatinib, Osimertinib, Dacomitinib, Gefitinib
180000749BPD	NSCLC	ROS1-SDC4	Fusion	Fusion	Fusion	ROS1 fusions	1	Crizotinib
180000752PeSD	NSCLC	CDK4	Gain	Gain	Gain	CDK4 amplification	2B	Abemaciclib, Palbociclib
180000752PeSD	NSCLC	EGFR	c.2235_2249delGGAATTAAGAGAAGC	E746_A750del	EX19	EGFR e19del	1	Erlotinib, Afatinib, Osimertinib, Dacomitinib, Gefitinib
180000752PeSD	NSCLC	EGFR	c.2369C>T	T790M	EX20	EGFR T790M	1	Osimertinib
180000754BPD	Colorectal	NRAS	c.181C>A	Q61K	EX3	NRAS Onco-Mut	3B	Cobimetinib
180000767BPD	Colorectal	BRAF	c.1799T>A	V600E	EX15	BRAF V600E	2A	Encorafenib + Binimetinib + Cetuximab, Panitumumab + Dabrafenib + Trametinib
180000768BPD	Colorectal	MAP2K1	c.199G>A	D67N	EX2	MAP2K1 Onco-Mut	3B	Cobimetinib, Trametinib
180000799BPD	Colorectal	NRAS	c.35G>A	G12D	EX2	NRAS Onco-Mut	3B	Cobimetinib
180000808BPD	NSCLC	MET	Gain	Gain	Gain	MET amplification	2A	Crizotinib
180000808BPD	NSCLC	EGFR	c.2237_2251delAATTAAGAGAAGCAA	E746_T751delinsA	EX19	EGFR e19del	1	Erlotinib, Afatinib, Osimertinib, Dacomitinib, Gefitinib
180000811BPD	NSCLC	EGFR	c.2573T>G	L858R	EX21	EGFR L858R	1	Erlotinib, Afatinib, Osimertinib, Dacomitinib, Gefitinib
180000822BPD	NSCLC	EGFR	c.2240_2259delTAAGAGAAGCAACATCTCCGinsCC	L747_P753delinsS	EX19	EGFR e19del	1	Erlotinib, Afatinib, Osimertinib, Dacomitinib, Gefitinib
180000833BPD	NSCLC	EGFR	c.2235_2249delGGAATTAAGAGAAGC	E746_A750del	EX19	EGFR e19del	1	Erlotinib, Afatinib, Osimertinib, Dacomitinib, Gefitinib
180000891BPD	Colorectal	ERBB2	Gain	Gain	Gain	ERBB2 amplification	2B	Carboplatin-Taxol Regimen + Trastuzumab
180000907BPD	NSCLC	EGFR	c.2235_2249delGGAATTAAGAGAAGC	E746_A750del	EX19	EGFR e19del	1	Erlotinib, Afatinib, Osimertinib, Dacomitinib, Gefitinib
180000907BPD	NSCLC	ERBB2	c.2305G>T	D769Y	EX19	ERBB2 Onco-Mut	3A	Ado-Trastuzumab Emtansine, Neratinib
180000907BPD	NSCLC	EGFR	c.2369C>T	T790M	EX20	EGFR T790M	1	Osimertinib
180000912BPD	Colorectal	LMNA-NTRK1	Fusion	Fusion	Fusion	NTRK1 fusions	1	Larotrectinib
180000916BPD	NSCLC	PTCH1	c.3169-1G>A	.	IVS18	PTCH1 truncating	3B	Sonidegib
180000916BPD	NSCLC	EGFR	c.2573T>G	L858R	EX21	EGFR L858R	1	Erlotinib, Afatinib, Osimertinib, Dacomitinib, Gefitinib
180000934BPD	NSCLC	EGFR	c.2237_2257delAATTAAGAGAAGCAACATCTCinsTTT	E746_P753delinsVS	EX19	EGFR e19del	1	Erlotinib, Afatinib, Osimertinib, Dacomitinib, Gefitinib
180000942BPD	NSCLC	EGFR	c.2369C>T	T790M	EX20	EGFR T790M	1	Osimertinib
180000942BPD	NSCLC	EGFR	c.2235_2249delGGAATTAAGAGAAGC	E746_A750del	EX19	EGFR e19del	1	Erlotinib, Afatinib, Osimertinib, Dacomitinib, Gefitinib
180000943BPD	SCLC	PIK3CA	c.3140A>G	H1047R	EX21E	PIK3CA Onco-Mut	3B	Buparlisib, Serabelisib, Copanlisib, GDC-0077, Taselisib + Fulvestrant, Alpelisib, Buparlisib + Fulvestrant, Taselisib
180000948BPD	NSCLC	EGFR	c.2497T>G	L833V	EX21	EGFR L833V	1	Erlotinib, Afatinib, Gefitinib
180000966BPD	NSCLC	EGFR	c.2573T>G	L858R	EX21	EGFR L858R	1	Erlotinib, Afatinib, Osimertinib, Dacomitinib, Gefitinib
180000975BPD	NSCLC	EGFR	c.2573T>G	L858R	EX21	EGFR L858R	1	Erlotinib, Afatinib, Osimertinib, Dacomitinib, Gefitinib
180000981BPD	NSCLC	EGFR	c.2217_2234dupAATTCCCGTCGCTATCAA	I740_K745dup	EX19	EGFR e19ins	1	Erlotinib, Afatinib, Gefitinib
180000995BPD	NSCLC	EGFR	c.2573T>G	L858R	EX21	EGFR L858R	1	Erlotinib, Afatinib, Osimertinib, Dacomitinib, Gefitinib
180000995BPD	NSCLC	EGFR	c.2369C>T	T790M	EX20	EGFR T790M	1	Osimertinib
180000997BPD	NSCLC	EGFR	c.2235_2249delGGAATTAAGAGAAGC	E746_A750del	EX19	EGFR e19del	1	Erlotinib, Afatinib, Osimertinib, Dacomitinib, Gefitinib
180001001BPD	NSCLC	ERBB2	c.2313_2324dupATACGTGATGGC	Y772_A775dup	EX20	ERBB2 Onco-Mut	3A	Ado-Trastuzumab Emtansine, Neratinib
180001007BPD	Breast	PIK3CA	c.1624G>A	E542K	EX10	PIK3CA Onco-Mut	1	Alpelisib + Fulvestrant
180001010BPD	Uterine	PIK3CA	c.3140A>T	H1047L	EX21E	PIK3CA Onco-Mut	3B	Buparlisib, Serabelisib, Copanlisib, GDC-0077, Taselisib + Fulvestrant, Alpelisib, Buparlisib + Fulvestrant, Taselisib
180001025BPD	NSCLC	EGFR	c.2573T>G	L858R	EX21	EGFR L858R	1	Erlotinib, Afatinib, Osimertinib, Dacomitinib, Gefitinib
180001034BPD	NSCLC	MET	c.2888-19_2888delTCTTTCTCTCTGTTTTAAGA	.	IVS13-EX14	MET e14del	2A	Crizotinib
180001039BPD	NSCLC	EGFR	c.2369C>T	T790M	EX20	EGFR T790M	1	Osimertinib
180001039BPD	NSCLC	EGFR	c.2235_2249delGGAATTAAGAGAAGC	E746_A750del	EX19	EGFR e19del	1	Erlotinib, Afatinib, Osimertinib, Dacomitinib, Gefitinib
180001055BPD	NSCLC	EGFR	c.2573T>G	L858R	EX21	EGFR L858R	1	Erlotinib, Afatinib, Osimertinib, Dacomitinib, Gefitinib
180001060BPD	NSCLC	EGFR	c.2582T>A	L861Q	EX21	EGFR L861	1	Afatinib, Erlotinib, Gefitinib
180001068FD	NSCLC	EGFR	c.2235_2249delGGAATTAAGAGAAGC	E746_A750del	EX19	EGFR e19del	1	Erlotinib, Afatinib, Osimertinib, Dacomitinib, Gefitinib
180001072PD	NSCLC	TSC2	c.2177C[4>3]	P727Lfs*44	EX20	TSC2 Onco-Mut	2B	Everolimus
180001072PD	NSCLC	ERBB2	c.2313_2324dupATACGTGATGGC	Y772_A775dup	EX20	ERBB2 Onco-Mut	3A	Ado-Trastuzumab Emtansine, Neratinib
180001078BPD	NSCLC	EGFR	c.2573T>G	L858R	EX21	EGFR L858R	1	Erlotinib, Afatinib, Osimertinib, Dacomitinib, Gefitinib
180001078BPD	NSCLC	EGFR	c.2369C>T	T790M	EX20	EGFR T790M	1	Osimertinib
180001086BPD	UGI	BRCA1	c.3527T[5>6]	S1178*fs*1	EX10	BRCA1 Onco-Mut	2B	Talazoparib, Olaparib
180001086BPD	UGI	PIK3CA	c.1633G>A	E545K	EX10	PIK3CA Onco-Mut	3B	Buparlisib, Serabelisib, Copanlisib, GDC-0077, Taselisib + Fulvestrant, Alpelisib, Buparlisib + Fulvestrant, Taselisib
180001089BPD	NSCLC	EGFR	c.2235_2249delGGAATTAAGAGAAGC	E746_A750del	EX19	EGFR e19del	1	Erlotinib, Afatinib, Osimertinib, Dacomitinib, Gefitinib
180001090BPD	NSCLC	EGFR	c.2573T>G	L858R	EX21	EGFR L858R	1	Erlotinib, Afatinib, Osimertinib, Dacomitinib, Gefitinib
180001090BPD	NSCLC	BRCA2	c.7558C>T	R2520*	EX15	BRCA2 Onco-Mut	2B	Talazoparib, Olaparib
180001090BPD	NSCLC	EGFR	c.2369C>T	T790M	EX20	EGFR T790M	1	Osimertinib
180001095BPD	NSCLC	EGFR	c.2239_2256delTTAAGAGAAGCAACATCT	L747_S752del	EX19	EGFR e19del	1	Erlotinib, Afatinib, Osimertinib, Dacomitinib, Gefitinib
180001096BPD	NSCLC	EGFR	c.2573T>G	L858R	EX21	EGFR L858R	1	Erlotinib, Afatinib, Osimertinib, Dacomitinib, Gefitinib
180001096BPD	NSCLC	EGFR	c.2369C>T	T790M	EX20	EGFR T790M	1	Osimertinib
180001103BPD	NSCLC	EGFR	c.2236_2250delGAATTAAGAGAAGCA	E746_A750del	EX19	EGFR e19del	1	Erlotinib, Afatinib, Osimertinib, Dacomitinib, Gefitinib
180001114BPD	NSCLC	EGFR	c.2573T>G	L858R	EX21	EGFR L858R	1	Erlotinib, Afatinib, Osimertinib, Dacomitinib, Gefitinib
180001126BPD	NSCLC	TSC1	c.1579C>T	Q527*	EX15	TSC1 Onco-Mut	2B	Everolimus
180001152BPD	NSCLC	EGFR	c.2573T>G	L858R	EX21	EGFR L858R	1	Erlotinib, Afatinib, Osimertinib, Dacomitinib, Gefitinib
180001152BPD	NSCLC	EGFR	c.2369C>T	T790M	EX20	EGFR T790M	1	Osimertinib
180001156BPD	NSCLC	EGFR	c.2235_2249delGGAATTAAGAGAAGC	E746_A750del	EX19	EGFR e19del	1	Erlotinib, Afatinib, Osimertinib, Dacomitinib, Gefitinib
180001164BPD	NSCLC	EGFR	c.2214_2231dupTAAAATTCCCGTCGCTAT	I740_K745dup	EX19	EGFR e19ins	1	Erlotinib, Afatinib, Gefitinib
180001166BPD	NSCLC	EGFR	c.2369C>T	T790M	EX20	EGFR T790M	1	Osimertinib
180001171BPD	NSCLC	ALK-EML4	Fusion	Fusion	Fusion	ALK fusions	1	Crizotinib, Alectinib, Ceritinib
180001192BPD	NSCLC	PIK3CA	Gain	Gain	Gain	PIK3CA Onco-Mut	3B	Buparlisib, Serabelisib, Copanlisib, GDC-0077, Taselisib + Fulvestrant, Alpelisib, Buparlisib + Fulvestrant, Taselisib
180001198BPD	NSCLC	EGFR	c.2573T>G	L858R	EX21	EGFR L858R	1	Erlotinib, Afatinib, Osimertinib, Dacomitinib, Gefitinib
180001198BPD	NSCLC	PIK3CA	c.1624G>A	E542K	EX10	PIK3CA Onco-Mut	3B	Buparlisib, Serabelisib, Copanlisib, GDC-0077, Taselisib + Fulvestrant, Alpelisib, Buparlisib + Fulvestrant, Taselisib
180001243BPD	NSCLC	EGFR	c.2369C>T	T790M	EX20	EGFR T790M	1	Osimertinib
180001243BPD	NSCLC	PIK3CA	c.3140A>G	H1047R	EX21E	PIK3CA Onco-Mut	3B	Buparlisib, Serabelisib, Copanlisib, GDC-0077, Taselisib + Fulvestrant, Alpelisib, Buparlisib + Fulvestrant, Taselisib
180001243BPD	NSCLC	EGFR	c.2235_2249delGGAATTAAGAGAAGC	E746_A750del	EX19	EGFR e19del	1	Erlotinib, Afatinib, Osimertinib, Dacomitinib, Gefitinib
180001253BPD	NSCLC	MET	Gain	Gain	Gain	MET amplification	2A	Crizotinib
180001253BPD	NSCLC	EGFR	Gain	Gain	Gain	EGFR KDD	1	Afatinib, Erlotinib, Gefitinib
180001253BPD	NSCLC	EGFR	c.2573T>G	L858R	EX21	EGFR L858R	1	Erlotinib, Afatinib, Osimertinib, Dacomitinib, Gefitinib
180001264BPD	NSCLC	EGFR	c.2573T>G	L858R	EX21	EGFR L858R	1	Erlotinib, Afatinib, Osimertinib, Dacomitinib, Gefitinib
180001324BPD	NSCLC	EGFR	Gain	Gain	Gain	EGFR KDD	1	Afatinib, Erlotinib, Gefitinib
180001324BPD	NSCLC	MDM2	Gain	Gain	Gain	MDM2 amplification	3B	Milademetan Tosylate, RO5045337
180001324BPD	NSCLC	EGFR	c.2236_2250delGAATTAAGAGAAGCA	E746_A750del	EX19	EGFR e19del	1	Erlotinib, Afatinib, Osimertinib, Dacomitinib, Gefitinib
180001332BPD	NSCLC	EGFR	c.2240_2254delTAAGAGAAGCAACAT	L747_T751del	EX19	EGFR e19del	1	Erlotinib, Afatinib, Osimertinib, Dacomitinib, Gefitinib
180001356BPD	NSCLC	EGFR	Gain	Gain	Gain	EGFR KDD	1	Afatinib, Erlotinib, Gefitinib
180001356BPD	NSCLC	EGFR	c.2240_2254delTAAGAGAAGCAACAT	L747_T751del	EX19	EGFR e19del	1	Erlotinib, Afatinib, Osimertinib, Dacomitinib, Gefitinib
180001361BPD	NSCLC	EGFR	c.2573T>G	L858R	EX21	EGFR L858R	1	Erlotinib, Afatinib, Osimertinib, Dacomitinib, Gefitinib
180001375BPD	NSCLC	EGFR	c.2235_2249delGGAATTAAGAGAAGC	E746_A750del	EX19	EGFR e19del	1	Erlotinib, Afatinib, Osimertinib, Dacomitinib, Gefitinib
180001386BPD	NSCLC	EGFR	c.2235_2249delGGAATTAAGAGAAGC	E746_A750del	EX19	EGFR e19del	1	Erlotinib, Afatinib, Osimertinib, Dacomitinib, Gefitinib
180001430BPD	Biliray	FGFR3-TACC3	Fusion	Fusion	Fusion	FGFR3 fusions	3B	AZD4547, BGJ398, Debio1347
180001430BPD	Biliray	PIK3CA	c.1035T>A	N345K	EX5	PIK3CA Onco-Mut	3B	Buparlisib, Serabelisib, Copanlisib, GDC-0077, Taselisib + Fulvestrant, Alpelisib, Buparlisib + Fulvestrant, Taselisib
180001432BPD	Other	HRAS	c.182A>T	Q61L	EX3	HRAS Onco-Mut	3B	Tipifarnib
180001433BPD	Colorectal	PIK3CA	c.323G>A	R108H	EX2	PIK3CA Onco-Mut	3B	Buparlisib, Serabelisib, Copanlisib, GDC-0077, Taselisib + Fulvestrant, Alpelisib, Buparlisib + Fulvestrant, Taselisib
180001437BPD	NSCLC	EGFR	c.2573T>G	L858R	EX21	EGFR L858R	1	Erlotinib, Afatinib, Osimertinib, Dacomitinib, Gefitinib
180001447BPD	NSCLC	PIK3CA	c.1624G>A	E542K	EX10	PIK3CA Onco-Mut	3B	Buparlisib, Serabelisib, Copanlisib, GDC-0077, Taselisib + Fulvestrant, Alpelisib, Buparlisib + Fulvestrant, Taselisib
180001449BPD	Colorectal	PIK3CA	c.1633G>A	E545K	EX10	PIK3CA Onco-Mut	3B	Buparlisib, Serabelisib, Copanlisib, GDC-0077, Taselisib + Fulvestrant, Alpelisib, Buparlisib + Fulvestrant, Taselisib
180001450BPD	NSCLC	EGFR	c.2582T>G	L861R	EX21	EGFR L861	1	Afatinib, Erlotinib, Gefitinib
180001454BPD	Colorectal	BRAF	c.1799T>A	V600E	EX15	BRAF V600E	2A	Encorafenib + Binimetinib + Cetuximab, Panitumumab + Dabrafenib + Trametinib
180001461BPD	NSCLC	EGFR	c.2303G>T	S768I	EX20	EGFR S768I	1	Erlotinib, Afatinib, Gefitinib
180001478BPD	Other	AKT1	c.49G>A	E17K	EX3	AKT1 E17K	3B	AZD5363
180001485BPD	NSCLC	PIK3CA	c.3140A>G	H1047R	EX21E	PIK3CA Onco-Mut	3B	Buparlisib, Serabelisib, Copanlisib, GDC-0077, Taselisib + Fulvestrant, Alpelisib, Buparlisib + Fulvestrant, Taselisib
180001487BPD	NSCLC	PIK3CA	c.1633G>A	E545K	EX10	PIK3CA Onco-Mut	3B	Buparlisib, Serabelisib, Copanlisib, GDC-0077, Taselisib + Fulvestrant, Alpelisib, Buparlisib + Fulvestrant, Taselisib
180001547BPD	Renal	MAP2K1	c.171G>C	K57N	EX2	MAP2K1 Onco-Mut	3B	Cobimetinib, Trametinib
180001550BPD	Colorectal	TSC1	c.691_697delCCGGAAT	P231*fs*1	EX8	TSC1 Onco-Mut	2B	Everolimus
180001555BPD	NSCLC	EGFR	Gain	Gain	Gain	EGFR KDD	1	Afatinib, Erlotinib, Gefitinib
180001555BPD	NSCLC	EGFR	c.2573T>G	L858R	EX21	EGFR L858R	1	Erlotinib, Afatinib, Osimertinib, Dacomitinib, Gefitinib
180001555BPD	NSCLC	EGFR	c.2369C>T	T790M	EX20	EGFR T790M	1	Osimertinib
180001565BPD	NSCLC	EGFR	c.2300_2308dupCCAGCGTGG	A767_V769dup	EX20	EGFR e20ins	3A	Poziotinib
180001565BPD	NSCLC	RET	c.1891G>T	D631Y	EX11	RET Onco-Mut	3B	LOXO-292, BLU-667
180001589BPD	NSCLC	ALK-DCTN1	Fusion	Fusion	Fusion	ALK fusions	1	Crizotinib, Alectinib, Ceritinib
180001700BPD	HCC	BRCA2	c.1504A[5>4]	K503Sfs*6	EX10	BRCA2 Onco-Mut	2B	Talazoparib, Olaparib
180001707BPD	NSCLC	EGFR	c.2235_2249delGGAATTAAGAGAAGC	E746_A750del	EX19	EGFR e19del	1	Erlotinib, Afatinib, Osimertinib, Dacomitinib, Gefitinib
180001713BPD	Breast	FGFR1	Gain	Gain	Gain	FGFR1 amplification	3B	AZD4547, Erdafitinib, BGJ398, Debio1347
180001713BPD	Breast	PIK3CA	c.1035T>A	N345K	EX5	PIK3CA Onco-Mut	1	Alpelisib + Fulvestrant
180001726BPD	NSCLC	EGFR	c.2497T>G	L833V	EX21	EGFR L833V	1	Erlotinib, Afatinib, Gefitinib
180001726BPD	NSCLC	EGFR	c.2155G>A	G719S	EX18	EGFR G719	1	Afatinib, Erlotinib, Gefitinib
180001779BPD	NSCLC	ERBB2	Gain	Gain	Gain	ERBB2 amplification	2B	Carboplatin-Taxol Regimen + Trastuzumab
180001785BPD	NSCLC	EGFR	c.2235_2249delGGAATTAAGAGAAGC	E746_A750del	EX19	EGFR e19del	1	Erlotinib, Afatinib, Osimertinib, Dacomitinib, Gefitinib
180001785BPD	NSCLC	EGFR	c.2369C>T	T790M	EX20	EGFR T790M	1	Osimertinib
180001787BPD	NSCLC	EGFR	c.2573T>G	L858R	EX21	EGFR L858R	1	Erlotinib, Afatinib, Osimertinib, Dacomitinib, Gefitinib
180001936BPD	NSCLC	EGFR	c.2235_2249delGGAATTAAGAGAAGC	E746_A750del	EX19	EGFR e19del	1	Erlotinib, Afatinib, Osimertinib, Dacomitinib, Gefitinib
180001936BPD	NSCLC	EGFR	c.2369C>T	T790M	EX20	EGFR T790M	1	Osimertinib
180001938BPD	NSCLC	EGFR	Gain	Gain	Gain	EGFR KDD	1	Afatinib, Erlotinib, Gefitinib
180001938BPD	NSCLC	EGFR	c.2369C>T	T790M	EX20	EGFR T790M	1	Osimertinib
180001938BPD	NSCLC	EGFR	c.2235_2249delGGAATTAAGAGAAGC	E746_A750del	EX19	EGFR e19del	1	Erlotinib, Afatinib, Osimertinib, Dacomitinib, Gefitinib
180001940BPD	Breast	PIK3CA	c.3140A>G	H1047R	EX21E	PIK3CA Onco-Mut	1	Alpelisib + Fulvestrant
180001951BPD	Breast	PIK3CA	c.1633G>A	E545K	EX10	PIK3CA Onco-Mut	1	Alpelisib + Fulvestrant
180001953BPD	NSCLC	EGFR	c.2235_2249delGGAATTAAGAGAAGC	E746_A750del	EX19	EGFR e19del	1	Erlotinib, Afatinib, Osimertinib, Dacomitinib, Gefitinib
180001955BPD	NSCLC	EGFR	c.2235_2249delGGAATTAAGAGAAGC	E746_A750del	EX19	EGFR e19del	1	Erlotinib, Afatinib, Osimertinib, Dacomitinib, Gefitinib
180001962BPD	Breast	PIK3CA	c.3140A>G	H1047R	EX21E	PIK3CA Onco-Mut	1	Alpelisib + Fulvestrant
180001966PD	NSCLC	EGFR	c.2573T>G	L858R	EX21	EGFR L858R	1	Erlotinib, Afatinib, Osimertinib, Dacomitinib, Gefitinib
180001977BPD	Other	ERBB2	c.2329G>T	V777L	EX20	ERBB2 Onco-Mut	3B	Neratinib
180001977BPD	Other	PIK3CA	c.1635G>C	E545D	EX10	PIK3CA Onco-Mut	3B	Buparlisib, Serabelisib, Copanlisib, GDC-0077, Taselisib + Fulvestrant, Alpelisib, Buparlisib + Fulvestrant, Taselisib
180001999BPD	UGI	KIT	c.1665_1679delACAGTGGAAGGTTGT	Q556_V560del	EX11	KIT Onco-Mut	2B	Imatinib
180002012BPD	NSCLC	EGFR	c.2300_2308dupCCAGCGTGG	A767_V769dup	EX20	EGFR e20ins	3A	Poziotinib
180002046BPD	NSCLC	EGFR	c.2239_2252delTTAAGAGAAGCAACinsCA	L747_T751delinsQ	EX19	EGFR e19del	1	Erlotinib, Afatinib, Osimertinib, Dacomitinib, Gefitinib
180002067BPD	Cervical	FGFR3	c.746C>G	S249C	EX7	FGFR3 S249C	3B	AZD4547, BGJ398, Debio1347
180002068BPD	NSCLC	EGFR	c.2235_2249delGGAATTAAGAGAAGC	E746_A750del	EX19	EGFR e19del	1	Erlotinib, Afatinib, Osimertinib, Dacomitinib, Gefitinib
180002068BPD	NSCLC	EGFR	c.2369C>T	T790M	EX20	EGFR T790M	1	Osimertinib
180002074BPD	NSCLC	MET	c.2888-24_2888-13delCTCTTTCTTTCT	.	IVS13	MET e14-splice	2A	Crizotinib
180002118BPD	NSCLC	PIK3CA	c.317G>T	G106V	EX2	PIK3CA Onco-Mut	3B	Buparlisib, Serabelisib, Copanlisib, GDC-0077, Taselisib + Fulvestrant, Alpelisib, Buparlisib + Fulvestrant, Taselisib
180002157BPD	HCC	NRAS	c.37G>T	G13C	EX2	NRAS Onco-Mut	3B	Cobimetinib
180002165BPD	Breast	PIK3CA	c.3140A>G	H1047R	EX21E	PIK3CA Onco-Mut	1	Alpelisib + Fulvestrant
180002167BPD	NSCLC	EGFR	c.2573T>G	L858R	EX21	EGFR L858R	1	Erlotinib, Afatinib, Osimertinib, Dacomitinib, Gefitinib
180002169BPD	NSCLC	ALK-EML4	Fusion	Fusion	Fusion	ALK fusions	1	Crizotinib, Alectinib, Ceritinib
180002192BPD	Breast	FGFR1	Gain	Gain	Gain	FGFR1 amplification	3B	AZD4547, Erdafitinib, BGJ398, Debio1347
180002213BPD	HCC	PIK3CA	c.1633G>A	E545K	EX10	PIK3CA Onco-Mut	3B	Buparlisib, Serabelisib, Copanlisib, GDC-0077, Taselisib + Fulvestrant, Alpelisib, Buparlisib + Fulvestrant, Taselisib
180002224BPD	Breast	PIK3CA	c.1633G>A	E545K	EX10	PIK3CA Onco-Mut	1	Alpelisib + Fulvestrant
180002254BPD	NSCLC	PIK3CA	c.277C>T	R93W	EX2	PIK3CA Onco-Mut	3B	Buparlisib, Serabelisib, Copanlisib, GDC-0077, Taselisib + Fulvestrant, Alpelisib, Buparlisib + Fulvestrant, Taselisib
180002259BPD	Head and neck	ERBB2	c.2264T>C	L755S	EX19	ERBB2 Onco-Mut	3B	Neratinib
180002259BPD	Head and neck	PIK3CA	c.1636C>A	Q546K	EX10	PIK3CA Onco-Mut	3B	Buparlisib, Serabelisib, Copanlisib, GDC-0077, Taselisib + Fulvestrant, Alpelisib, Buparlisib + Fulvestrant, Taselisib
180002260BPD	Breast	PIK3CA	c.1633G>A	E545K	EX10	PIK3CA Onco-Mut	1	Alpelisib + Fulvestrant
180002260BPD	Breast	BRCA2	c.4573delC	H1525Ifs*18	EX11	BRCA2 Onco-Mut	2A	Talazoparib, Olaparib
180002262BPD	Breast	PIK3CA	c.3140A>G	H1047R	EX21E	PIK3CA Onco-Mut	1	Alpelisib + Fulvestrant
180002262BPD	Breast	ESR1	c.1613A>G	D538G	EX9E	ESR1 Onco-Mut	3A	AZD9496, Fulvestrant
180002264BPD	Breast	PIK3CA	c.3140A>G	H1047R	EX21E	PIK3CA Onco-Mut	1	Alpelisib + Fulvestrant
180002264BPD	Breast	PIK3CA	c.1357G>C	E453Q	EX8	PIK3CA Onco-Mut	1	Alpelisib + Fulvestrant
180002267TD	Breast	PIK3CA	c.3140A>T	H1047L	EX21E	PIK3CA Onco-Mut	1	Alpelisib + Fulvestrant
180002268BPD	Breast	PIK3CA	c.3140A>T	H1047L	EX21E	PIK3CA Onco-Mut	1	Alpelisib + Fulvestrant
180002438BPD	NSCLC	EGFR	c.2235_2249delGGAATTAAGAGAAGC	E746_A750del	EX19	EGFR e19del	1	Erlotinib, Afatinib, Osimertinib, Dacomitinib, Gefitinib
180002467BPD	NSCLC	EGFR	c.2573T>G	L858R	EX21	EGFR L858R	1	Erlotinib, Afatinib, Osimertinib, Dacomitinib, Gefitinib
180002582BPD	NSCLC	EGFR	c.2582T>A	L861Q	EX21	EGFR L861	1	Afatinib, Erlotinib, Gefitinib
180002607BPD	Colorectal	BRCA1	c.4327C>T	R1443*	EX12	BRCA1 Onco-Mut	2B	Talazoparib, Olaparib
180002620BPD	Colorectal	PIK3CA	c.1633G>A	E545K	EX10	PIK3CA Onco-Mut	3B	Buparlisib, Serabelisib, Copanlisib, GDC-0077, Taselisib + Fulvestrant, Alpelisib, Buparlisib + Fulvestrant, Taselisib
180002625BPD	NSCLC	EGFR	c.2155G>T	G719C	EX18	EGFR G719	1	Afatinib, Erlotinib, Gefitinib
180002625BPD	NSCLC	EGFR	c.2303_2304delGCinsTT	S768I	EX20	EGFR S768I	1	Erlotinib, Afatinib, Gefitinib
180002634BPD	NSCLC	EGFR	c.2573T>G	L858R	EX21	EGFR L858R	1	Erlotinib, Afatinib, Osimertinib, Dacomitinib, Gefitinib
180002650BPD	NSCLC	EGFR	c.2239_2247delTTAAGAGAA	L747_E749del	EX19	EGFR e19del	1	Erlotinib, Afatinib, Osimertinib, Dacomitinib, Gefitinib
180002688BPD	Colorectal	AKT1	c.49G>A	E17K	EX3	AKT1 E17K	3B	AZD5363
180002688BPD	Colorectal	BRAF	c.1799T>A	V600E	EX15	BRAF V600E	2A	Encorafenib + Binimetinib + Cetuximab, Panitumumab + Dabrafenib + Trametinib
180002694BPD	NSCLC	EGFR	c.2240_2257delTAAGAGAAGCAACATCTC	L747_P753delinsS	EX19	EGFR e19del	1	Erlotinib, Afatinib, Osimertinib, Dacomitinib, Gefitinib
180002800BPD	Other	MET	Gain	Gain	Gain	MET amplification	2B	Crizotinib
180002805BPD	NSCLC	EGFR	c.2573T>G	L858R	EX21	EGFR L858R	1	Erlotinib, Afatinib, Osimertinib, Dacomitinib, Gefitinib
180002808BPD	NSCLC	EGFR	c.2235_2249delGGAATTAAGAGAAGC	E746_A750del	EX19	EGFR e19del	1	Erlotinib, Afatinib, Osimertinib, Dacomitinib, Gefitinib
180002808BPD	NSCLC	EGFR	c.2369C>T	T790M	EX20	EGFR T790M	1	Osimertinib
180002810BPD	Thyroid	PIK3CA	c.3140A>G	H1047R	EX21E	PIK3CA Onco-Mut	3B	Buparlisib, Serabelisib, Copanlisib, GDC-0077, Taselisib + Fulvestrant, Alpelisib, Buparlisib + Fulvestrant, Taselisib
180002810BPD	Thyroid	BRAF	c.1801A>G	K601E	EX15	BRAF K601	3B	Trametinib
180002815BPD	NSCLC	EGFR	c.2573T>G	L858R	EX21	EGFR L858R	1	Erlotinib, Afatinib, Osimertinib, Dacomitinib, Gefitinib
180002817BPD	NSCLC	BRAF	c.1799T>A	V600E	EX15	BRAF V600E	1	Dabrafenib + Trametinib
180002819BPD	NSCLC	EGFR	c.2235_2249delGGAATTAAGAGAAGC	E746_A750del	EX19	EGFR e19del	1	Erlotinib, Afatinib, Osimertinib, Dacomitinib, Gefitinib
180002819BPD	NSCLC	EGFR	c.2369C>T	T790M	EX20	EGFR T790M	1	Osimertinib
180002823PeSD	NSCLC	EGFR	c.2235_2249delGGAATTAAGAGAAGC	E746_A750del	EX19	EGFR e19del	1	Erlotinib, Afatinib, Osimertinib, Dacomitinib, Gefitinib
180002828BPD	NSCLC	PIK3CA	c.1637A>C	Q546P	EX10	PIK3CA Onco-Mut	3B	Buparlisib, Serabelisib, Copanlisib, GDC-0077, Taselisib + Fulvestrant, Alpelisib, Buparlisib + Fulvestrant, Taselisib
180002828BPD	NSCLC	EGFR	c.2235_2249delGGAATTAAGAGAAGC	E746_A750del	EX19	EGFR e19del	1	Erlotinib, Afatinib, Osimertinib, Dacomitinib, Gefitinib
180002830BPD	Colorectal	ERBB2	Gain	Gain	Gain	ERBB2 amplification	2B	Carboplatin-Taxol Regimen + Trastuzumab
180002841BPD	NSCLC	CDK4	Gain	Gain	Gain	CDK4 amplification	2B	Abemaciclib, Palbociclib
180002841BPD	NSCLC	MET	c.3028+2T>G	.	IVS14	MET e14-splice	2A	Crizotinib
180002847BPD	NSCLC	EGFR	c.2235_2249delGGAATTAAGAGAAGC	E746_A750del	EX19	EGFR e19del	1	Erlotinib, Afatinib, Osimertinib, Dacomitinib, Gefitinib
180002847BPD	NSCLC	EGFR	c.2369C>T	T790M	EX20	EGFR T790M	1	Osimertinib
180002849BPD	NSCLC	EGFR	c.2236_2250delGAATTAAGAGAAGCA	E746_A750del	EX19	EGFR e19del	1	Erlotinib, Afatinib, Osimertinib, Dacomitinib, Gefitinib
180002876BPD	NSCLC	ALK-EML4	Fusion	Fusion	Fusion	ALK fusions	1	Crizotinib, Alectinib, Ceritinib
180002883BPD	NSCLC	EGFR	c.2300_2308dupCCAGCGTGG	A767_V769dup	EX20	EGFR e20ins	3A	Poziotinib
180002888BPD	Breast	PIK3CA	c.3140A>G	H1047R	EX21E	PIK3CA Onco-Mut	1	Alpelisib + Fulvestrant
180002893BPD	Melanoma	BRAF	c.1799T>A	V600E	EX15	BRAF V600E	1	Vemurafenib, Dabrafenib, Dabrafenib + Trametinib, Vemurafenib + Cobimetinib, Trametinib, Encorafenib + Binimetinib
180002893BPD	Melanoma	AKT1	c.49G>A	E17K	EX3	AKT1 E17K	3B	AZD5363
180002903BPD	Ovary	ERBB2	Gain	Gain	Gain	ERBB2 amplification	2B	Carboplatin-Taxol Regimen + Trastuzumab
180002921BPD	NSCLC	ALK	c.3455T>G	L1152R	EX22	ALK Onco-Mut	1	Brigatinib, Lorlatinib
180002936BPD	NSCLC	CCDC6-RET	Fusion	Fusion	Fusion	RET fusions	2A	Cabozantinib, Vandetanib
180002978BPD	Colorectal	BRAF	c.1799T>A	V600E	EX15	BRAF V600E	2A	Encorafenib + Binimetinib + Cetuximab, Panitumumab + Dabrafenib + Trametinib
180002982BPD	NSCLC	EGFR	c.2573T>G	L858R	EX21	EGFR L858R	1	Erlotinib, Afatinib, Osimertinib, Dacomitinib, Gefitinib
180002982BPD	NSCLC	EGFR	c.2369C>T	T790M	EX20	EGFR T790M	1	Osimertinib
180002987BPD	NSCLC	PIK3CA	c.263G>A	R88Q	EX2	PIK3CA Onco-Mut	3B	Buparlisib, Serabelisib, Copanlisib, GDC-0077, Taselisib + Fulvestrant, Alpelisib, Buparlisib + Fulvestrant, Taselisib
180002987BPD	NSCLC	EGFR	c.2573T>G	L858R	EX21	EGFR L858R	1	Erlotinib, Afatinib, Osimertinib, Dacomitinib, Gefitinib
180003000BPD	NSCLC	EGFR	c.2573T>G	L858R	EX21	EGFR L858R	1	Erlotinib, Afatinib, Osimertinib, Dacomitinib, Gefitinib
180003013PeSD	Breast	FGFR1	Gain	Gain	Gain	FGFR1 amplification	3B	AZD4547, Erdafitinib, BGJ398, Debio1347
180003014BPD	NSCLC	EGFR	c.2236_2250delGAATTAAGAGAAGCA	E746_A750del	EX19	EGFR e19del	1	Erlotinib, Afatinib, Osimertinib, Dacomitinib, Gefitinib
180003018BPD	NSCLC	ERBB2	Gain	Gain	Gain	ERBB2 amplification	2B	Carboplatin-Taxol Regimen + Trastuzumab
180003023BPD	NSCLC	PIK3CA	c.3074C>G	T1025S	EX21E	PIK3CA Onco-Mut	3B	Buparlisib, Serabelisib, Copanlisib, GDC-0077, Taselisib + Fulvestrant, Alpelisib, Buparlisib + Fulvestrant, Taselisib
180003023BPD	NSCLC	EGFR	c.2573T>G	L858R	EX21	EGFR L858R	1	Erlotinib, Afatinib, Osimertinib, Dacomitinib, Gefitinib
180003025BPD	NSCLC	EGFR	c.2573T>G	L858R	EX21	EGFR L858R	1	Erlotinib, Afatinib, Osimertinib, Dacomitinib, Gefitinib
180003031BPD	Breast	PIK3CA	c.3140A>T	H1047L	EX21E	PIK3CA Onco-Mut	1	Alpelisib + Fulvestrant
180003036BPD	NSCLC	ERBB2	c.2313_2324dupATACGTGATGGC	Y772_A775dup	EX20	ERBB2 Onco-Mut	3A	Ado-Trastuzumab Emtansine, Neratinib
180003044BPD	NSCLC	FGFR1	Gain	Gain	Gain	FGFR1 amplification	3A	AZD4547, Erdafitinib, BGJ398, Debio1347
180003081BPD	NSCLC	EGFR	c.2303G>T	S768I	EX20	EGFR S768I	1	Erlotinib, Afatinib, Gefitinib
180003085BPD	Cervical	PIK3CA	c.1633G>A	E545K	EX10	PIK3CA Onco-Mut	3B	Buparlisib, Serabelisib, Copanlisib, GDC-0077, Taselisib + Fulvestrant, Alpelisib, Buparlisib + Fulvestrant, Taselisib
180003090BPD	Ovary	PIK3CA	c.1624G>A	E542K	EX10	PIK3CA Onco-Mut	3B	Buparlisib, Serabelisib, Copanlisib, GDC-0077, Taselisib + Fulvestrant, Alpelisib, Buparlisib + Fulvestrant, Taselisib
180003098BPD	UGI	PIK3CA	Gain	Gain	Gain	PIK3CA Onco-Mut	3B	Buparlisib, Serabelisib, Copanlisib, GDC-0077, Taselisib + Fulvestrant, Alpelisib, Buparlisib + Fulvestrant, Taselisib
180003098BPD	UGI	PTCH1	c.250C>T	Q84*	EX2	PTCH1 truncating	3B	Sonidegib
180003098BPD	UGI	PIK3CA	c.1624G>A	E542K	EX10	PIK3CA Onco-Mut	3B	Buparlisib, Serabelisib, Copanlisib, GDC-0077, Taselisib + Fulvestrant, Alpelisib, Buparlisib + Fulvestrant, Taselisib
180003107BPD	NSCLC	EGFR	c.2235_2249delGGAATTAAGAGAAGC	E746_A750del	EX19	EGFR e19del	1	Erlotinib, Afatinib, Osimertinib, Dacomitinib, Gefitinib
180003107BPD	NSCLC	PIK3CA	c.1624G>A	E542K	EX10	PIK3CA Onco-Mut	3B	Buparlisib, Serabelisib, Copanlisib, GDC-0077, Taselisib + Fulvestrant, Alpelisib, Buparlisib + Fulvestrant, Taselisib
180003107BPD	NSCLC	BRCA2	c.5263G>T	E1755*	EX11	BRCA2 Onco-Mut	2B	Talazoparib, Olaparib
180003109BPD	NSCLC	EGFR	c.2573T>G	L858R	EX21	EGFR L858R	1	Erlotinib, Afatinib, Osimertinib, Dacomitinib, Gefitinib
180003111BPD	NSCLC	EGFR	Gain	Gain	Gain	EGFR KDD	1	Afatinib, Erlotinib, Gefitinib
180003111BPD	NSCLC	EGFR	c.2369C>T	T790M	EX20	EGFR T790M	1	Osimertinib
180003111BPD	NSCLC	EGFR	c.2235_2249delGGAATTAAGAGAAGC	E746_A750del	EX19	EGFR e19del	1	Erlotinib, Afatinib, Osimertinib, Dacomitinib, Gefitinib
180003115BPD	NSCLC	EGFR	c.2573T>G	L858R	EX21	EGFR L858R	1	Erlotinib, Afatinib, Osimertinib, Dacomitinib, Gefitinib
180003116BPD	NSCLC	EGFR	c.2573T>G	L858R	EX21	EGFR L858R	1	Erlotinib, Afatinib, Osimertinib, Dacomitinib, Gefitinib
180003127BPD	NSCLC	EGFR	c.2236_2250delGAATTAAGAGAAGCA	E746_A750del	EX19	EGFR e19del	1	Erlotinib, Afatinib, Osimertinib, Dacomitinib, Gefitinib
180003133BPD	Breast	ESR1	c.1613A>G	D538G	EX9E	ESR1 Onco-Mut	3A	AZD9496, Fulvestrant
180003145BPDR1	NSCLC	BRAF	c.1799T>A	V600E	EX15	BRAF V600E	1	Dabrafenib + Trametinib
180003147BPD	Soft-tissue	PIK3CA	c.1624G>A	E542K	EX10	PIK3CA Onco-Mut	3B	Buparlisib, Serabelisib, Copanlisib, GDC-0077, Taselisib + Fulvestrant, Alpelisib, Buparlisib + Fulvestrant, Taselisib
180003152BPD	Breast	PIK3CA	c.331A>G	K111E	EX2	PIK3CA Onco-Mut	1	Alpelisib + Fulvestrant
180003152BPD	Breast	PIK3CA	c.3127A>G	M1043V	EX21E	PIK3CA Onco-Mut	1	Alpelisib + Fulvestrant
180003154BPD	NSCLC	EGFR	c.2573T>G	L858R	EX21	EGFR L858R	1	Erlotinib, Afatinib, Osimertinib, Dacomitinib, Gefitinib
180003155BPD	NSCLC	EGFR	c.2573T>G	L858R	EX21	EGFR L858R	1	Erlotinib, Afatinib, Osimertinib, Dacomitinib, Gefitinib
180003155BPD	NSCLC	EGFR	c.2369C>T	T790M	EX20	EGFR T790M	1	Osimertinib
180003160BPD	Soft-tissue	FGFR1	Gain	Gain	Gain	FGFR1 amplification	3B	AZD4547, Erdafitinib, BGJ398, Debio1347
180003161BPD	NSCLC	ALK-EML4	Fusion	Fusion	Fusion	ALK fusions	1	Crizotinib, Alectinib, Ceritinib
180003188BPD	NSCLC	EGFR	c.2237_2251delAATTAAGAGAAGCAA	E746_T751delinsA	EX19	EGFR e19del	1	Erlotinib, Afatinib, Osimertinib, Dacomitinib, Gefitinib
180003193BPD	Breast	PIK3CA	c.1624G>A	E542K	EX10	PIK3CA Onco-Mut	1	Alpelisib + Fulvestrant
180003219BPD	NSCLC	EGFR	c.2300_2308dupCCAGCGTGG	A767_V769dup	EX20	EGFR e20ins	3A	Poziotinib
180003243BPD	NSCLC	EGFR	c.2236_2250delGAATTAAGAGAAGCA	E746_A750del	EX19	EGFR e19del	1	Erlotinib, Afatinib, Osimertinib, Dacomitinib, Gefitinib
180003245BPD	NSCLC	EGFR	c.2497T>G	L833V	EX21	EGFR L833V	1	Erlotinib, Afatinib, Gefitinib
180003245BPD	NSCLC	EGFR	c.2155G>A	G719S	EX18	EGFR G719	1	Afatinib, Erlotinib, Gefitinib
180003256BPD	NSCLC	EGFR	c.2125G>A	E709K	EX18	EGFR E709K	1	Erlotinib, Afatinib, Gefitinib
180003256BPD	NSCLC	EGFR	c.2156G>C	G719A	EX18	EGFR G719	1	Afatinib, Erlotinib, Gefitinib
180003256BPD	NSCLC	PIK3CA	c.1633G>A	E545K	EX10	PIK3CA Onco-Mut	3B	Buparlisib, Serabelisib, Copanlisib, GDC-0077, Taselisib + Fulvestrant, Alpelisib, Buparlisib + Fulvestrant, Taselisib
180003298BPD	NSCLC	ALK-EML4	Fusion	Fusion	Fusion	ALK fusions	1	Crizotinib, Alectinib, Ceritinib
180003298BPD	NSCLC	ALK-EML4	Fusion	Fusion	Fusion	ALK fusions	1	Crizotinib, Alectinib, Ceritinib
180003315BPD	NSCLC	EGFR	c.2573T>G	L858R	EX21	EGFR L858R	1	Erlotinib, Afatinib, Osimertinib, Dacomitinib, Gefitinib
180003325BPD	GIST	NTRK1-TPM3	Fusion	Fusion	Fusion	NTRK1 fusions	1	Larotrectinib
180003325BPD	GIST	PIK3CA	c.241G>A	E81K	EX2	PIK3CA Onco-Mut	3B	Buparlisib, Serabelisib, Copanlisib, GDC-0077, Taselisib + Fulvestrant, Alpelisib, Buparlisib + Fulvestrant, Taselisib
180003325BPD	GIST	KIT	c.2009C>T	T670I	EX14	KIT T670I	1	Regorafenib, Sunitinib
180003325BPD	GIST	KIT	c.1669_1683delTGGAAGGTTGTTGAG	W557_E561del	EX11	KIT Onco-Mut	1	Regorafenib, Imatinib, Sunitinib
180003326BPD	NSCLC	EGFR	c.2573T>G	L858R	EX21	EGFR L858R	1	Erlotinib, Afatinib, Osimertinib, Dacomitinib, Gefitinib
180003328BPD	NSCLC	EGFR	c.2573T>G	L858R	EX21	EGFR L858R	1	Erlotinib, Afatinib, Osimertinib, Dacomitinib, Gefitinib
180003334BPD	NSCLC	EGFR	c.2582T>A	L861Q	EX21	EGFR L861	1	Afatinib, Erlotinib, Gefitinib
180003334BPD	NSCLC	EGFR	c.2156G>A	G719D	EX18	EGFR G719	1	Afatinib, Erlotinib, Gefitinib
180003342BPD	NSCLC	EGFR	c.2235_2249delGGAATTAAGAGAAGC	E746_A750del	EX19	EGFR e19del	1	Erlotinib, Afatinib, Osimertinib, Dacomitinib, Gefitinib
180003342BPD	NSCLC	EGFR	c.2369C>T	T790M	EX20	EGFR T790M	1	Osimertinib
180003343BPD	NSCLC	ERBB2	Gain	Gain	Gain	ERBB2 amplification	2B	Carboplatin-Taxol Regimen + Trastuzumab
180003343BPD	NSCLC	EGFR	c.2573T>G	L858R	EX21	EGFR L858R	1	Erlotinib, Afatinib, Osimertinib, Dacomitinib, Gefitinib
180003345BPD	NSCLC	EGFR	c.2236_2250delGAATTAAGAGAAGCA	E746_A750del	EX19	EGFR e19del	1	Erlotinib, Afatinib, Osimertinib, Dacomitinib, Gefitinib
180003367PeSD	NSCLC	MDM2	Gain	Gain	Gain	MDM2 amplification	3B	Milademetan Tosylate, RO5045337
180003367PeSD	NSCLC	EGFR	Gain	Gain	Gain	EGFR KDD	1	Afatinib, Erlotinib, Gefitinib
180003367PeSD	NSCLC	CDK4	Gain	Gain	Gain	CDK4 amplification	2B	Abemaciclib, Palbociclib
180003367PeSD	NSCLC	EGFR	c.2236_2250delGAATTAAGAGAAGCA	E746_A750del	EX19	EGFR e19del	1	Erlotinib, Afatinib, Osimertinib, Dacomitinib, Gefitinib
180003369BPD	NSCLC	EGFR	c.2236_2250delGAATTAAGAGAAGCA	E746_A750del	EX19	EGFR e19del	1	Erlotinib, Afatinib, Osimertinib, Dacomitinib, Gefitinib
180003369BPD	NSCLC	EGFR	c.2369C>T	T790M	EX20	EGFR T790M	1	Osimertinib
180003374BPD	NSCLC	EGFR	c.2235_2249delGGAATTAAGAGAAGC	E746_A750del	EX19	EGFR e19del	1	Erlotinib, Afatinib, Osimertinib, Dacomitinib, Gefitinib
180003380PeSD	NSCLC	CCDC6-RET	Fusion	Fusion	Fusion	RET fusions	2A	Cabozantinib, Vandetanib
180003390BPD	NSCLC	EGFR	c.2240_2257delTAAGAGAAGCAACATCTC	L747_P753delinsS	EX19	EGFR e19del	1	Erlotinib, Afatinib, Osimertinib, Dacomitinib, Gefitinib
180003405BPD	NSCLC	PIK3CA	c.1637A>G	Q546R	EX10	PIK3CA Onco-Mut	3B	Buparlisib, Serabelisib, Copanlisib, GDC-0077, Taselisib + Fulvestrant, Alpelisib, Buparlisib + Fulvestrant, Taselisib
180003410BPD	Cervical	FGFR3	c.746C>G	S249C	EX7	FGFR3 S249C	3B	AZD4547, BGJ398, Debio1347
180003410BPD	Cervical	PIK3CA	c.1633G>A	E545K	EX10	PIK3CA Onco-Mut	3B	Buparlisib, Serabelisib, Copanlisib, GDC-0077, Taselisib + Fulvestrant, Alpelisib, Buparlisib + Fulvestrant, Taselisib
180003432BPD	NSCLC	EGFR	c.2235_2249delGGAATTAAGAGAAGC	E746_A750del	EX19	EGFR e19del	1	Erlotinib, Afatinib, Osimertinib, Dacomitinib, Gefitinib
180003444BPD	NSCLC	EGFR	c.2582T>A	L861Q	EX21	EGFR L861	1	Afatinib, Erlotinib, Gefitinib
180003444BPD	NSCLC	EGFR	c.2156G>C	G719A	EX18	EGFR G719	1	Afatinib, Erlotinib, Gefitinib
180003457BPD	NSCLC	CD74-ROS1	Fusion	Fusion	Fusion	ROS1 fusions	1	Crizotinib
180003473BPD	NSCLC	EGFR	c.2573T>G	L858R	EX21	EGFR L858R	1	Erlotinib, Afatinib, Osimertinib, Dacomitinib, Gefitinib
180003561BPD	NSCLC	BRAF	c.1799T>A	V600E	EX15	BRAF V600E	1	Dabrafenib + Trametinib
180003564BPD	NSCLC	EGFR	c.2573T>G	L858R	EX21	EGFR L858R	1	Erlotinib, Afatinib, Osimertinib, Dacomitinib, Gefitinib
180003564BPD	NSCLC	EGFR	c.2369C>T	T790M	EX20	EGFR T790M	1	Osimertinib
180003569BPD	NSCLC	EGFR	c.2236_2250delGAATTAAGAGAAGCA	E746_A750del	EX19	EGFR e19del	1	Erlotinib, Afatinib, Osimertinib, Dacomitinib, Gefitinib
180003627BPD	NSCLC	EGFR	c.2303_2311dupGCGTGGACA	S768_D770dup	EX20	EGFR e20ins	3A	Poziotinib
180003630BPD	NSCLC	TSC1	c.338T>A	L113*	EX5	TSC1 Onco-Mut	2B	Everolimus
180003632BPD	NSCLC	EGFR	c.2239_2251delTTAAGAGAAGCAAinsC	L747_T751delinsP	EX19	EGFR e19del	1	Erlotinib, Afatinib, Osimertinib, Dacomitinib, Gefitinib
180003632BPD	NSCLC	EGFR	c.2369C>T	T790M	EX20	EGFR T790M	1	Osimertinib
180003634BPD	NSCLC	EGFR	c.2573T>G	L858R	EX21	EGFR L858R	1	Erlotinib, Afatinib, Osimertinib, Dacomitinib, Gefitinib
180003635BPD	NSCLC	EGFR	c.2573_2574delTGinsGT	L858R	EX21	EGFR L858R	1	Erlotinib, Afatinib, Osimertinib, Dacomitinib, Gefitinib
180003645BPD	NSCLC	EGFR	Gain	Gain	Gain	EGFR KDD	1	Afatinib, Erlotinib, Gefitinib
180003645BPD	NSCLC	EGFR	c.2235_2249delGGAATTAAGAGAAGC	E746_A750del	EX19	EGFR e19del	1	Erlotinib, Afatinib, Osimertinib, Dacomitinib, Gefitinib
180003649BPD	NSCLC	ALK-EML4	Fusion	Fusion	Fusion	ALK fusions	1	Crizotinib, Alectinib, Ceritinib
180003650BPD	NSCLC	EGFR	c.2155G>T	G719C	EX18	EGFR G719	1	Afatinib, Erlotinib, Gefitinib
180003652BPD	Biliray	PTCH1	c.1312_1313delAG	S438Cfs*58	EX9	PTCH1 truncating	3B	Sonidegib
180003658BPD	NSCLC	EGFR	c.2236_2250delGAATTAAGAGAAGCA	E746_A750del	EX19	EGFR e19del	1	Erlotinib, Afatinib, Osimertinib, Dacomitinib, Gefitinib
180003662BPD	NSCLC	EGFR	c.2369C>T	T790M	EX20	EGFR T790M	1	Osimertinib
180003662BPD	NSCLC	EGFR	c.2240_2257delTAAGAGAAGCAACATCTC	L747_P753delinsS	EX19	EGFR e19del	1	Erlotinib, Afatinib, Osimertinib, Dacomitinib, Gefitinib
180003667BPD	Colorectal	PIK3CA	c.3140A>G	H1047R	EX21E	PIK3CA Onco-Mut	3B	Buparlisib, Serabelisib, Copanlisib, GDC-0077, Taselisib + Fulvestrant, Alpelisib, Buparlisib + Fulvestrant, Taselisib
180003681BPD	Breast	PIK3CA	c.277C>T	R93W	EX2	PIK3CA Onco-Mut	1	Alpelisib + Fulvestrant
180003681BPD	Breast	PIK3CA	c.277C>T	R93W	EX2	PIK3CA Onco-Mut	1	Alpelisib + Fulvestrant
180003684BPD	NSCLC	EGFR	c.2235_2249delGGAATTAAGAGAAGC	E746_A750del	EX19	EGFR e19del	1	Erlotinib, Afatinib, Osimertinib, Dacomitinib, Gefitinib
180003687BPD	NSCLC	EGFR	c.2573T>G	L858R	EX21	EGFR L858R	1	Erlotinib, Afatinib, Osimertinib, Dacomitinib, Gefitinib
180003689BPD	NSCLC	EGFR	Gain	Gain	Gain	EGFR KDD	1	Afatinib, Erlotinib, Gefitinib
180003697BPD	NSCLC	EGFR	Gain	Gain	Gain	EGFR KDD	1	Afatinib, Erlotinib, Gefitinib
180003697BPD	NSCLC	EGFR	c.2237_2251delAATTAAGAGAAGCAA	E746_T751delinsA	EX19	EGFR e19del	1	Erlotinib, Afatinib, Osimertinib, Dacomitinib, Gefitinib
180003697BPD	NSCLC	EGFR	c.2369C>T	T790M	EX20	EGFR T790M	1	Osimertinib
180003698BPD	Colorectal	PIK3CA	c.1624G>A	E542K	EX10	PIK3CA Onco-Mut	3B	Buparlisib, Serabelisib, Copanlisib, GDC-0077, Taselisib + Fulvestrant, Alpelisib, Buparlisib + Fulvestrant, Taselisib
180003699BPD	NSCLC	EGFR	c.2240_2257delTAAGAGAAGCAACATCTC	L747_P753delinsS	EX19	EGFR e19del	1	Erlotinib, Afatinib, Osimertinib, Dacomitinib, Gefitinib
180003718BPD	NSCLC	EGFR	Gain	Gain	Gain	EGFR KDD	1	Afatinib, Erlotinib, Gefitinib
180003718BPD	NSCLC	EGFR	c.2236_2250delGAATTAAGAGAAGCA	E746_A750del	EX19	EGFR e19del	1	Erlotinib, Afatinib, Osimertinib, Dacomitinib, Gefitinib
180003728BPD	NSCLC	EGFR	c.2235_2249delGGAATTAAGAGAAGC	E746_A750del	EX19	EGFR e19del	1	Erlotinib, Afatinib, Osimertinib, Dacomitinib, Gefitinib
180003751BPD	Breast	ERBB2	c.929C>A	S310Y	EX8	ERBB2 Onco-Mut	3A	Neratinib
180003755BPD	NSCLC	EGFR	c.2573T>G	L858R	EX21	EGFR L858R	1	Erlotinib, Afatinib, Osimertinib, Dacomitinib, Gefitinib
180003755BPD	NSCLC	EGFR	c.2369C>T	T790M	EX20	EGFR T790M	1	Osimertinib
180003767BPD	NSCLC	BRAF	c.1574T>G	L525R	EX13	BRAF Onco-Mut	3B	Cobimetinib
180003768BPD	Breast	PIK3CA	c.3140A>G	H1047R	EX21E	PIK3CA Onco-Mut	1	Alpelisib + Fulvestrant
180003770BPD	Breast	ERBB2	Gain	Gain	Gain	ERBB2 amplification	1	Lapatinib + Trastuzumab, Pertuzumab + Trastuzumab, Ado-Trastuzumab Emtansine, Lapatinib, Neratinib, Trastuzumab
180003770BPD	Breast	PIK3CA	c.3129G>A	M1043I	EX21E	PIK3CA Onco-Mut	1	Alpelisib + Fulvestrant
180003771BPD	Breast	PIK3CA	c.1624G>A	E542K	EX10	PIK3CA Onco-Mut	1	Alpelisib + Fulvestrant
180003771BPD	Breast	ERBB2	c.2264T>C	L755S	EX19	ERBB2 Onco-Mut	3A	Neratinib
180003771BPD	Breast	ERBB2	c.2329G>C	V777L	EX20	ERBB2 Onco-Mut	3A	Neratinib
180003772BPD	Breast	ERBB2	Gain	Gain	Gain	ERBB2 amplification	1	Lapatinib + Trastuzumab, Pertuzumab + Trastuzumab, Ado-Trastuzumab Emtansine, Lapatinib, Neratinib, Trastuzumab
180003772BPD	Breast	PIK3CA	c.1633G>A	E545K	EX10	PIK3CA Onco-Mut	1	Alpelisib + Fulvestrant
180003774BPD	Breast	PIK3CA	c.3140A>G	H1047R	EX21E	PIK3CA Onco-Mut	1	Alpelisib + Fulvestrant
180003779BPD	Breast	PIK3CA	c.1624G>A	E542K	EX10	PIK3CA Onco-Mut	1	Alpelisib + Fulvestrant
180003780BPD	NSCLC	EGFR	c.2573T>G	L858R	EX21	EGFR L858R	1	Erlotinib, Afatinib, Osimertinib, Dacomitinib, Gefitinib
180003846BPD	NSCLC	EGFR	c.2573T>G	L858R	EX21	EGFR L858R	1	Erlotinib, Afatinib, Osimertinib, Dacomitinib, Gefitinib
180003852BPD	NSCLC	EGFR	c.2125G>A	E709K	EX18	EGFR E709K	1	Erlotinib, Afatinib, Gefitinib
180003852BPD	NSCLC	EGFR	c.2573T>G	L858R	EX21	EGFR L858R	1	Erlotinib, Afatinib, Osimertinib, Dacomitinib, Gefitinib
180003872BPD	NSCLC	FGFR3-TACC3	Fusion	Fusion	Fusion	FGFR3 fusions	3B	AZD4547, BGJ398, Debio1347
180003872BPD	NSCLC	FGFR3-TACC3	Fusion	Fusion	Fusion	FGFR3 fusions	3B	AZD4547, BGJ398, Debio1347
180003872BPD	NSCLC	EGFR	c.2573T>G	L858R	EX21	EGFR L858R	1	Erlotinib, Afatinib, Osimertinib, Dacomitinib, Gefitinib
180003889BPD	Colorectal	PIK3CA	c.1624G>A	E542K	EX10	PIK3CA Onco-Mut	3B	Buparlisib, Serabelisib, Copanlisib, GDC-0077, Taselisib + Fulvestrant, Alpelisib, Buparlisib + Fulvestrant, Taselisib
180003900BPD	NSCLC	CD74-ROS1	Fusion	Fusion	Fusion	ROS1 fusions	1	Crizotinib
180003922BPD	Biliray	HRAS	c.38G>T	G13V	EX2	HRAS Onco-Mut	3B	Tipifarnib
180003924BPD	Cervical	ERBB2	Gain	Gain	Gain	ERBB2 amplification	2B	Carboplatin-Taxol Regimen + Trastuzumab
180003925BPD	NSCLC	EGFR	c.2248G>C	A750P	EX19	EGFR A750P	1	Afatinib, Erlotinib, Gefitinib
180003925BPD	NSCLC	EGFR	c.2239_2247delTTAAGAGAA	L747_E749del	EX19	EGFR e19del	1	Erlotinib, Afatinib, Osimertinib, Dacomitinib, Gefitinib
180003937BPD	Breast	ESR1	c.1610A>C	Y537S	EX9E	ESR1 Onco-Mut	3A	AZD9496, Fulvestrant
180003937BPD	Breast	PIK3CA	c.3140A>G	H1047R	EX21E	PIK3CA Onco-Mut	1	Alpelisib + Fulvestrant
180003942PeCD	NSCLC	EGFR	c.2236_2250delGAATTAAGAGAAGCA	E746_A750del	EX19	EGFR e19del	1	Erlotinib, Afatinib, Osimertinib, Dacomitinib, Gefitinib
180003942PeCD	NSCLC	EGFR	c.2369C>T	T790M	EX20	EGFR T790M	1	Osimertinib
180003946BPD	Other	NRAS	c.35G>A	G12D	EX2	NRAS Onco-Mut	3B	Cobimetinib
180003964BPD	NSCLC	EGFR	c.2369C>T	T790M	EX20	EGFR T790M	1	Osimertinib
180003964BPD	NSCLC	EGFR	c.2235_2249delGGAATTAAGAGAAGC	E746_A750del	EX19	EGFR e19del	1	Erlotinib, Afatinib, Osimertinib, Dacomitinib, Gefitinib
180003965BPD	NSCLC	EGFR	c.2573T>G	L858R	EX21	EGFR L858R	1	Erlotinib, Afatinib, Osimertinib, Dacomitinib, Gefitinib
180004058BPD	NSCLC	EGFR	c.2239_2248delinsC	L747_A750delinsP	EX19	EGFR e19del	1	Erlotinib, Afatinib, Osimertinib, Dacomitinib, Gefitinib
180004091PD	Breast	FGFR1	Gain	Gain	Gain	FGFR1 amplification	3B	AZD4547, Erdafitinib, BGJ398, Debio1347
180004091PD	Breast	ESR1	c.1610A>C	Y537S	EX9E	ESR1 Onco-Mut	3A	AZD9496, Fulvestrant
180004091PD	Breast	ESR1	c.1613A>G	D538G	EX9E	ESR1 Onco-Mut	3A	AZD9496, Fulvestrant
180004091PD	Breast	ESR1	c.1609T>A	Y537N	EX9E	ESR1 Onco-Mut	3A	AZD9496, Fulvestrant
180004111BPD	NSCLC	EGFR	c.2235_2249delGGAATTAAGAGAAGC	E746_A750del	EX19	EGFR e19del	1	Erlotinib, Afatinib, Osimertinib, Dacomitinib, Gefitinib
180004119BPD	Bladder	TSC1	c.556delG	A186Hfs*24	EX7	TSC1 Onco-Mut	2B	Everolimus
180004119BPD	Bladder	TSC1	c.555C>G	Y185*	EX7	TSC1 Onco-Mut	2B	Everolimus
180004185BPD	NSCLC	EGFR	c.2236_2250delGAATTAAGAGAAGCA	E746_A750del	EX19	EGFR e19del	1	Erlotinib, Afatinib, Osimertinib, Dacomitinib, Gefitinib
180004220BPD	NSCLC	EGFR	c.2236_2250delGAATTAAGAGAAGCA	E746_A750del	EX19	EGFR e19del	1	Erlotinib, Afatinib, Osimertinib, Dacomitinib, Gefitinib
180004220BPD	NSCLC	EGFR	c.2369C>T	T790M	EX20	EGFR T790M	1	Osimertinib
180004220BPD	NSCLC	BRAF	c.1799T>A	V600E	EX15	BRAF V600E	1	Dabrafenib + Trametinib
180004223BPD	NSCLC	PIK3CA	c.3129G>A	M1043I	EX21E	PIK3CA Onco-Mut	3B	Buparlisib, Serabelisib, Copanlisib, GDC-0077, Taselisib + Fulvestrant, Alpelisib, Buparlisib + Fulvestrant, Taselisib
180004223BPD	NSCLC	EGFR	c.2235_2249delGGAATTAAGAGAAGC	E746_A750del	EX19	EGFR e19del	1	Erlotinib, Afatinib, Osimertinib, Dacomitinib, Gefitinib
180004255PeSD	NSCLC	ERBB2	c.929C>A	S310Y	EX8	ERBB2 Onco-Mut	3A	Ado-Trastuzumab Emtansine, Neratinib
180004269BPD	NSCLC	EGFR	c.2573T>G	L858R	EX21	EGFR L858R	1	Erlotinib, Afatinib, Osimertinib, Dacomitinib, Gefitinib
180004286BPD	Melanoma	TSC2	c.296dupA	H99Qfs*27	EX4	TSC2 Onco-Mut	2B	Everolimus
180004294BPD	Cervical	PIK3CA	c.1624G>A	E542K	EX10	PIK3CA Onco-Mut	3B	Buparlisib, Serabelisib, Copanlisib, GDC-0077, Taselisib + Fulvestrant, Alpelisib, Buparlisib + Fulvestrant, Taselisib
180004299BPD	NSCLC	MET	Gain	Gain	Gain	MET amplification	2A	Crizotinib
180004299BPD	NSCLC	EGFR	c.2235_2249delGGAATTAAGAGAAGC	E746_A750del	EX19	EGFR e19del	1	Erlotinib, Afatinib, Osimertinib, Dacomitinib, Gefitinib
180004303BPD	NSCLC	EGFR	c.2235_2249delGGAATTAAGAGAAGC	E746_A750del	EX19	EGFR e19del	1	Erlotinib, Afatinib, Osimertinib, Dacomitinib, Gefitinib
180004304BPD	Colorectal	ERBB2	c.2524G>A	V842I	EX21	ERBB2 Onco-Mut	3B	Neratinib
180004309BPD	NSCLC	EGFR	c.2312_2313insACCCCCCCA	N771delinsKPPH	EX20	EGFR e20ins	3A	Poziotinib
180004321BPD	Other	PIK3CA	c.2176G>A	E726K	EX14	PIK3CA Onco-Mut	3B	Buparlisib, Serabelisib, Copanlisib, GDC-0077, Taselisib + Fulvestrant, Alpelisib, Buparlisib + Fulvestrant, Taselisib
180004373BPD	NSCLC	EGFR	c.2582T>A	L861Q	EX21	EGFR L861	1	Afatinib, Erlotinib, Gefitinib
180004373BPD	NSCLC	EGFR	c.2156G>C	G719A	EX18	EGFR G719	1	Afatinib, Erlotinib, Gefitinib
180004380BPD	UGI	PIK3CA	c.113G>A	R38H	EX2	PIK3CA Onco-Mut	3B	Buparlisib, Serabelisib, Copanlisib, GDC-0077, Taselisib + Fulvestrant, Alpelisib, Buparlisib + Fulvestrant, Taselisib
180004462BPD	NSCLC	EGFR	Loss	Loss	Loss	EGFR KDD	1	Afatinib, Erlotinib, Gefitinib
180004532BPD	NSCLC	EGFR	c.2240_2257delTAAGAGAAGCAACATCTC	L747_P753delinsS	EX19	EGFR e19del	1	Erlotinib, Afatinib, Osimertinib, Dacomitinib, Gefitinib
180004534BPD	NSCLC	EGFR	c.2235_2249delGGAATTAAGAGAAGC	E746_A750del	EX19	EGFR e19del	1	Erlotinib, Afatinib, Osimertinib, Dacomitinib, Gefitinib
180004550BPD	NSCLC	EGFR	c.2236_2250delGAATTAAGAGAAGCA	E746_A750del	EX19	EGFR e19del	1	Erlotinib, Afatinib, Osimertinib, Dacomitinib, Gefitinib
180004556BPD	NSCLC	EGFR	c.2235_2249delGGAATTAAGAGAAGC	E746_A750del	EX19	EGFR e19del	1	Erlotinib, Afatinib, Osimertinib, Dacomitinib, Gefitinib
180004556BPD	NSCLC	EGFR	c.2369C>T	T790M	EX20	EGFR T790M	1	Osimertinib
180004558BPD	UGI	BRAF	c.1781A>G	D594G	EX15	BRAF Onco-Mut	3B	Cobimetinib
180004559BPD	NSCLC	EGFR	c.2217_2234dupAATTCCCGTCGCTATCAA	I740_K745dup	EX19	EGFR e19ins	1	Erlotinib, Afatinib, Gefitinib
180004603BPD	NSCLC	EGFR	c.2573T>G	L858R	EX21	EGFR L858R	1	Erlotinib, Afatinib, Osimertinib, Dacomitinib, Gefitinib
180004642BPD	NSCLC	EGFR	c.2237_2255delAATTAAGAGAAGCAACATCinsT	E746_S752delinsV	EX19	EGFR e19del	1	Erlotinib, Afatinib, Osimertinib, Dacomitinib, Gefitinib
180004642BPD	NSCLC	EGFR	c.2369C>T	T790M	EX20	EGFR T790M	1	Osimertinib
180004643BPD	NSCLC	ALK-EML4	Fusion	Fusion	Fusion	ALK fusions	1	Crizotinib, Alectinib, Ceritinib
180004643BPD	NSCLC	ALK-EML4	Fusion	Fusion	Fusion	ALK fusions	1	Crizotinib, Alectinib, Ceritinib
180004647BPD	NSCLC	EGFR	c.2369C>T	T790M	EX20	EGFR T790M	1	Osimertinib
180004647BPD	NSCLC	EGFR	c.2573T>G	L858R	EX21	EGFR L858R	1	Erlotinib, Afatinib, Osimertinib, Dacomitinib, Gefitinib
180004721BPD	NSCLC	EGFR	c.2236_2250delGAATTAAGAGAAGCA	E746_A750del	EX19	EGFR e19del	1	Erlotinib, Afatinib, Osimertinib, Dacomitinib, Gefitinib
180004723BPD	NSCLC	EGFR	c.2369C>T	T790M	EX20	EGFR T790M	1	Osimertinib
180004723BPD	NSCLC	EGFR	c.2237_2255delAATTAAGAGAAGCAACATCinsT	E746_S752delinsV	EX19	EGFR e19del	1	Erlotinib, Afatinib, Osimertinib, Dacomitinib, Gefitinib
180004723BPD	NSCLC	PIK3CA	c.1624G>A	E542K	EX10	PIK3CA Onco-Mut	3B	Buparlisib, Serabelisib, Copanlisib, GDC-0077, Taselisib + Fulvestrant, Alpelisib, Buparlisib + Fulvestrant, Taselisib
180004726BPD	Breast	PIK3CA	c.1624G>A	E542K	EX10	PIK3CA Onco-Mut	1	Alpelisib + Fulvestrant
180004729BPD	Breast	FGFR1	Gain	Gain	Gain	FGFR1 amplification	3B	AZD4547, Erdafitinib, BGJ398, Debio1347
180004729BPD	Breast	ESR1	c.1613A>G	D538G	EX9E	ESR1 Onco-Mut	3A	AZD9496, Fulvestrant
180004729BPD	Breast	ESR1	c.1387T>C	S463P	EX8	ESR1 Onco-Mut	3A	AZD9496, Fulvestrant
180004731BPD	Breast	PIK3CA	c.1624G>A	E542K	EX10	PIK3CA Onco-Mut	1	Alpelisib + Fulvestrant
180004731BPD	Breast	PIK3CA	c.3129G>A	M1043I	EX21E	PIK3CA Onco-Mut	1	Alpelisib + Fulvestrant
180004731BPD	Breast	ESR1	c.1610A>C	Y537S	EX9E	ESR1 Onco-Mut	3A	AZD9496, Fulvestrant
180004732BPD	Breast	AKT1	c.49G>A	E17K	EX3	AKT1 E17K	3A	AZD5363
180004734BPD	Breast	PIK3CA	c.3140A>G	H1047R	EX21E	PIK3CA Onco-Mut	1	Alpelisib + Fulvestrant
180004734BPD	Breast	ESR1	c.1613A>G	D538G	EX9E	ESR1 Onco-Mut	3A	AZD9496, Fulvestrant
180004734BPD	Breast	ESR1	c.1608_1609delCTinsTA	Y537N	EX9E	ESR1 Onco-Mut	3A	AZD9496, Fulvestrant
180004743BPD	Breast	PIK3CA	c.1353_1365delATTAGAAGATTTGinsT	E453_L456del	EX8	PIK3CA Onco-Mut	1	Alpelisib + Fulvestrant
180004746BPD	Breast	ERBB2	Gain	Gain	Gain	ERBB2 amplification	1	Lapatinib + Trastuzumab, Pertuzumab + Trastuzumab, Ado-Trastuzumab Emtansine, Lapatinib, Neratinib, Trastuzumab
180004746BPD	Breast	PIK3CA	c.3140A>T	H1047L	EX21E	PIK3CA Onco-Mut	1	Alpelisib + Fulvestrant
180004747BPD	Breast	PIK3CA	c.3140A>G	H1047R	EX21E	PIK3CA Onco-Mut	1	Alpelisib + Fulvestrant
180004748BPD	Colorectal	NRAS	c.182A>G	Q61R	EX3	NRAS Onco-Mut	3B	Cobimetinib
180004752BPD	NSCLC	EGFR	c.2235_2249delGGAATTAAGAGAAGC	E746_A750del	EX19	EGFR e19del	1	Erlotinib, Afatinib, Osimertinib, Dacomitinib, Gefitinib
180004753BPD	NSCLC	EGFR	c.2573T>G	L858R	EX21	EGFR L858R	1	Erlotinib, Afatinib, Osimertinib, Dacomitinib, Gefitinib
180004753BPD	NSCLC	EGFR	c.2369C>T	T790M	EX20	EGFR T790M	1	Osimertinib
180004757BPD	Breast	FGFR1	Gain	Gain	Gain	FGFR1 amplification	3B	AZD4547, Erdafitinib, BGJ398, Debio1347
180004757BPD	Breast	ESR1	c.1610A>C	Y537S	EX9E	ESR1 Onco-Mut	3A	AZD9496, Fulvestrant
180004758BPD	Breast	ESR1	c.1609T>A	Y537N	EX9E	ESR1 Onco-Mut	3A	AZD9496, Fulvestrant
180004763BPD	Breast	ESR1	c.1609T>A	Y537N	EX9E	ESR1 Onco-Mut	3A	AZD9496, Fulvestrant
180004764BPD	Breast	PIK3CA	c.1624G>A	E542K	EX10	PIK3CA Onco-Mut	1	Alpelisib + Fulvestrant
180004764BPD	Breast	PIK3CA	c.2176G>A	E726K	EX14	PIK3CA Onco-Mut	1	Alpelisib + Fulvestrant
180004765BPD	Breast	PIK3CA	c.3140A>G	H1047R	EX21E	PIK3CA Onco-Mut	1	Alpelisib + Fulvestrant
180004767BPD	Breast	PIK3CA	c.3140A>T	H1047L	EX21E	PIK3CA Onco-Mut	1	Alpelisib + Fulvestrant
180004767BPD	Breast	ESR1	c.1610A>C	Y537S	EX9E	ESR1 Onco-Mut	3A	AZD9496, Fulvestrant
180004776BPD	NSCLC	EGFR	c.2236_2250delGAATTAAGAGAAGCA	E746_A750del	EX19	EGFR e19del	1	Erlotinib, Afatinib, Osimertinib, Dacomitinib, Gefitinib
180004776BPD	NSCLC	EGFR	c.2369C>T	T790M	EX20	EGFR T790M	1	Osimertinib
180004864BPD	NSCLC	EGFR	c.2235_2249delGGAATTAAGAGAAGC	E746_A750del	EX19	EGFR e19del	1	Erlotinib, Afatinib, Osimertinib, Dacomitinib, Gefitinib
180004864BPD	NSCLC	EGFR	c.2369C>T	T790M	EX20	EGFR T790M	1	Osimertinib
180004883PD	NSCLC	EGFR	c.2156G>C	G719A	EX18	EGFR G719	1	Afatinib, Erlotinib, Gefitinib
180004886BPD	Breast	AKT1	c.49G>A	E17K	EX3	AKT1 E17K	3A	AZD5363
180004915BPD	UGI	ERBB2	Gain	Gain	Gain	ERBB2 amplification	1	Trastuzumab
180004923BPD	HCC	TSC2	c.4513_4516delTACC	Y1505Ifs*70	EX35	TSC2 Onco-Mut	2B	Everolimus
180004926BPD	NSCLC	EGFR	c.2573T>G	L858R	EX21	EGFR L858R	1	Erlotinib, Afatinib, Osimertinib, Dacomitinib, Gefitinib
180004927BPD	NSCLC	EGFR	c.2573T>G	L858R	EX21	EGFR L858R	1	Erlotinib, Afatinib, Osimertinib, Dacomitinib, Gefitinib
180004929BPD	NSCLC	EGFR	c.2573T>G	L858R	EX21	EGFR L858R	1	Erlotinib, Afatinib, Osimertinib, Dacomitinib, Gefitinib
180004944BPD	NSCLC	EGFR	c.2573T>G	L858R	EX21	EGFR L858R	1	Erlotinib, Afatinib, Osimertinib, Dacomitinib, Gefitinib
180004944BPD	NSCLC	EGFR	c.2369C>T	T790M	EX20	EGFR T790M	1	Osimertinib
180004978BPD	Breast	PIK3CA	c.3140A>G	H1047R	EX21E	PIK3CA Onco-Mut	1	Alpelisib + Fulvestrant
180004984BPD	NSCLC	EGFR	c.2369C>T	T790M	EX20	EGFR T790M	1	Osimertinib
180004984BPD	NSCLC	EGFR	c.2240_2257delTAAGAGAAGCAACATCTC	L747_P753delinsS	EX19	EGFR e19del	1	Erlotinib, Afatinib, Osimertinib, Dacomitinib, Gefitinib
180005090BPD	UGI	ERBB2	Gain	Gain	Gain	ERBB2 amplification	1	Trastuzumab
180005092BPD	NSCLC	EGFR	c.2573T>G	L858R	EX21	EGFR L858R	1	Erlotinib, Afatinib, Osimertinib, Dacomitinib, Gefitinib
180005100BPD	NSCLC	EGFR	c.2240_2257delTAAGAGAAGCAACATCTC	L747_P753delinsS	EX19	EGFR e19del	1	Erlotinib, Afatinib, Osimertinib, Dacomitinib, Gefitinib
180005100BPD	NSCLC	EGFR	c.2369C>T	T790M	EX20	EGFR T790M	1	Osimertinib
180005101BPD	NSCLC	EGFR	c.2573T>G	L858R	EX21	EGFR L858R	1	Erlotinib, Afatinib, Osimertinib, Dacomitinib, Gefitinib
180005101BPD	NSCLC	ERBB2	c.929C>A	S310Y	EX8	ERBB2 Onco-Mut	3A	Ado-Trastuzumab Emtansine, Neratinib
180005102BPD	NSCLC	KIF5B-RET	Fusion	Fusion	Fusion	RET fusions	2A	Cabozantinib, Vandetanib
180005104BPD	NSCLC	EGFR	c.2573T>G	L858R	EX21	EGFR L858R	1	Erlotinib, Afatinib, Osimertinib, Dacomitinib, Gefitinib
180005104BPD	NSCLC	EGFR	c.2369C>T	T790M	EX20	EGFR T790M	1	Osimertinib
180005118BPD	NSCLC	EGFR	c.2240_2257delTAAGAGAAGCAACATCTC	L747_P753delinsS	EX19	EGFR e19del	1	Erlotinib, Afatinib, Osimertinib, Dacomitinib, Gefitinib
180005118BPD	NSCLC	EGFR	c.2369C>T	T790M	EX20	EGFR T790M	1	Osimertinib
180005132BPD	NSCLC	EGFR	c.2573T>G	L858R	EX21	EGFR L858R	1	Erlotinib, Afatinib, Osimertinib, Dacomitinib, Gefitinib
180005134BPD	NSCLC	EGFR	c.2235_2249delGGAATTAAGAGAAGC	E746_A750del	EX19	EGFR e19del	1	Erlotinib, Afatinib, Osimertinib, Dacomitinib, Gefitinib
180005134BPD	NSCLC	EGFR	c.2369C>T	T790M	EX20	EGFR T790M	1	Osimertinib
180005135BPD	NSCLC	EGFR	c.2573T>G	L858R	EX21	EGFR L858R	1	Erlotinib, Afatinib, Osimertinib, Dacomitinib, Gefitinib
180005136BPD	NSCLC	BRAF	c.1801A>G	K601E	EX15	BRAF K601	3B	Trametinib
180005138BPD	NSCLC	EGFR	c.2572_2573delCTinsAG	L858R	EX21	EGFR L858R	1	Erlotinib, Afatinib, Osimertinib, Dacomitinib, Gefitinib
180005138BPD	NSCLC	EGFR	c.2369C>T	T790M	EX20	EGFR T790M	1	Osimertinib
180005139BPD	NSCLC	PIK3CA	c.1633G>A	E545K	EX10	PIK3CA Onco-Mut	3B	Buparlisib, Serabelisib, Copanlisib, GDC-0077, Taselisib + Fulvestrant, Alpelisib, Buparlisib + Fulvestrant, Taselisib
180005142BPD	NSCLC	PIK3CA	c.1636C>A	Q546K	EX10	PIK3CA Onco-Mut	3B	Buparlisib, Serabelisib, Copanlisib, GDC-0077, Taselisib + Fulvestrant, Alpelisib, Buparlisib + Fulvestrant, Taselisib
180005150BPD	NSCLC	EGFR	c.2573T>G	L858R	EX21	EGFR L858R	1	Erlotinib, Afatinib, Osimertinib, Dacomitinib, Gefitinib
[truncated: 2,667 more rows]
