# Supplementary material for: Pan-cancer circulating tumor DNA detection in over 10,000 Chinese patients
Source: Nat Commun. 2021 Jan 4;12:11. doi: 10.1038/s41467-020-20162-8 (PMC7782482; doi:10.1038/s41467-020-20162-8)
Supplement: Supplementary file 11 — Supplementary Data 8 [file 41467_2020_20162_MOESM11_ESM.xlsx]

## Sheet: Table S8
Table S8. Samples with available prognosis
Sample	Mutation number	AF	Subtype	Begin	End
170009580BPD	4	0.136	NSCLC	2017-03-05	2017-03-09
190001352BPD	16	0.22	Breast	2019-01-27	2019-02-08
170008928BPD	7	0.40572	Colorectal	2017-05-28	2017-06-14
170009045BPD	4	0.0853	NSCLC	2017-03-19	2017-04-07
180027522BPD	16	0.197	NSCLC	2018-12-17	2019-01-18
170005481BPD	5	0.456522	Colorectal	2017-05-04	2017-06-18
190000799BPD	8	0.039	NSCLC	2018-11-16	2019-01-03
170012055BPD	11	0.355289	NSCLC	2017-04-14	2017-06-06
180013913BPD	15	0.702	Colorectal	2018-04-13	2018-06-05
170008213BPD	6	0.429	NSCLC	2017-03-11	2017-05-05
170007015PeSD	8	0.147	NSCLC	2017-02-15	2017-04-17
190015596BPD	3	0.009	Breast	2018-12-03	2019-02-05
180003111BPD	3	0.55274	NSCLC	2016-12-27	2017-03-03
180023100BPD	6	0.143	NSCLC	2017-10-02	2017-12-18
170009574BPD	4	0.0152	NSCLC	2016-06-27	2016-09-14
180029703BPD	6	0.167	Breast	2018-09-13	2018-12-01
180018966BPD	12	0.438889	Colorectal	2018-04-09	2018-06-27
170010677BPD	4	0.02231	Breast	2016-03-26	2016-06-17
170017803BPD	13	0.253414	Breast	2017-09-20	2017-12-15
180015821BPD	28	0.089136	NSCLC	2018-07-12	2018-10-06
170017757BPD	7	0.071889	Breast	2017-08-12	2017-11-08
180008509BPD	12	0.217391	NSCLC	2018-04-27	2018-07-25
180007507BPD	1	0.016311	Breast	2018-09-17	2018-12-18
180009825BPD	3	0.344695	NSCLC	2018-03-25	2018-06-27
180030631BPD	10	0.432	NSCLC	2018-04-24	2018-07-30
170016756BPD	1	0.017346	NSCLC	2017-11-07	2018-02-19
180024013BPD	8	0.79	NSCLC	2018-08-30	2018-12-14
180012317BPD	1	0.005513	NSCLC	2018-03-30	2018-07-15
180003750BPD	9	0.082972	Colorectal	2016-12-11	2017-04-07
180017003BPD	22	0.875	NSCLC	2018-04-02	2018-07-30
180004746BPD	6	0.374408	Breast	2016-03-02	2016-06-30
180022062BPD	8	0.245	NSCLC	2018-07-01	2018-11-02
190006735BPD	11	0.32	NSCLC	2018-07-27	2018-11-29
170009419BPD	1	0.008398	NSCLC	2017-08-15	2017-12-19
180000578BPD	8	0.170013	Breast	2017-08-01	2017-12-12
170010028B1PD	11	0.30836	NSCLC	2016-03-22	2016-08-11
180026913BPD	1	0.001	NSCLC	2018-10-12	2019-03-07
180001938BPD	5	0.597898	NSCLC	2017-09-02	2018-01-27
180004559BPD	1	0.041489	NSCLC	2017-12-08	2018-05-05
170016196BPD	5	0.03012	NSCLC	2017-08-24	2018-01-19
180030272BPD	7	0.017	NSCLC	2017-11-28	2018-04-25
170008373BPD	4	0.046437	Breast	2017-01-21	2017-06-20
180016999BPD	0	0	NSCLC	2018-12-09	2019-05-09
190005822BPD	4	0.017	NSCLC	2018-04-04	2018-09-03
170017756BPD	13	0.087281	Breast	2017-08-18	2018-01-22
190006403BPD	3	0.336	NSCLC	2018-12-10	2019-05-23
180031860BPD	3	0.029	NSCLC	2018-06-20	2018-12-05
170010597PeSD	0	0	NSCLC	2017-01-25	2017-07-14
180012295BPD	2	0.134738	NSCLC	2018-01-12	2018-07-04
170005248BPD	4	0.00387	NSCLC	2016-12-01	2017-05-23
180003770BPD	8	0.198809	Breast	2017-07-17	2018-01-06
180003681BPD	4	0.012407	Breast	2017-02-08	2017-08-02
170015948BPD	2	0.170693	NSCLC	2017-03-23	2017-09-18
170011762BPD	8	0.165746	NSCLC	2015-10-19	2016-04-21
180001936BPD	2	0.042268	NSCLC	2017-07-25	2018-01-27
180007971BPD	5	0.025761	NSCLC	2017-12-03	2018-06-12
180008085BPD	5	0.0363	NSCLC	2017-12-03	2018-06-13
180004724BPD	3	0.016287	Breast	2018-01-18	2018-08-01
170016621BPD	11	0.384921	NSCLC	2017-03-14	2017-09-30
190003485BPD	2	0.006	NSCLC	2018-07-19	2019-02-06
170008358BPD	4	0.0714	Breast	2016-09-05	2017-03-28
170018095BPD	0	0	NSCLC	2017-07-10	2018-02-03
180032783BPD	3	0.012	NSCLC	2018-08-26	2019-03-26
190008431BPD	9	0.049	NSCLC	2018-10-14	2019-05-26
180007393BPD	16	0.170291	NSCLC	2017-09-29	2018-05-12
180031893BPD	1	0.004	NSCLC	2018-06-04	2019-01-19
180012261BPD	2	0.00742	Colorectal	2016-07-19	2017-03-16
170007061BPD	0	0	NSCLC	2017-02-11	2017-10-11
170013200BPD	8	0.171419	NSCLC	2018-04-07	2018-12-11
170005825BPD	5	0.008357	NSCLC	2016-11-20	2017-07-28
170017769BPD	0	0	Breast	2017-02-05	2017-10-14
190002735BPD	2	0.119	NSCLC	2018-07-06	2019-03-21
170014556BPD	4	0.007396	NSCLC	2017-01-23	2017-10-15
180026930BPD	2	0.004	NSCLC	2018-05-23	2019-02-16
190000793BPD	2	0.086	NSCLC	2018-05-28	2019-02-22
180014453BPD	7	0.198917	NSCLC	2018-02-19	2018-11-19
170012947BPD	10	0.019272	NSCLC	2016-12-09	2017-09-18
170010173As1SD	4	0.0617792	NSCLC	2016-11-08	2017-08-23
180006576BPD	7	0.694249	NSCLC	2018-01-20	2018-11-07
190000783BPD	0	0	NSCLC	2018-04-23	2019-02-13
180032806BPD	1	0.012	NSCLC	2018-05-27	2019-03-21
180000833BPD	2	0.010995	NSCLC	2017-04-02	2018-01-25
170017110BPD	0	0	NSCLC	2017-03-09	2018-01-19
170017018BPD	0	0	NSCLC	2016-11-01	2017-09-18
170017511BPD	4	0.168652	NSCLC	2017-03-11	2018-01-28
180000463BPD	1	0.001598	NSCLC	2016-09-14	2017-08-06
170007484BPD	4	0.231	NSCLC	2016-08-09	2017-07-21
170010034BPD	2	0.008576	NSCLC	2018-10-26	2019-10-08
170006120BPD	2	0.004049	Breast	2016-05-03	2017-04-20
180012290BPD	0	0	NSCLC	2017-07-28	2018-07-17
190002598BPD	2	0.03	NSCLC	2018-05-05	2019-05-02
180026984BPD	0	0	NSCLC	2017-11-08	2018-11-11
180023471BPD	2	0.006571	NSCLC	2017-09-08	2018-09-11
180001953BPD	5	0.006948	NSCLC	2017-03-13	2018-03-19
190006222BPD	5	0.122	NSCLC	2018-04-15	2019-04-27
180004303BPD	7	0.036879	NSCLC	2017-04-02	2018-04-16
170018111BPD	9	0.224299	NSCLC	2015-12-23	2017-01-20
180008995BPD	1	0.008664	NSCLC	2017-06-03	2018-07-07
180017912BPD	2	0.004739	NSCLC	2017-09-28	2018-11-02
180031894BPD	0	0	NSCLC	2017-11-26	2019-01-05
180013125BPD	2	0.04918	NSCLC	2015-11-23	2017-01-17
180002052BPD	0	0	NSCLC	2016-11-12	2018-01-11
180004185BPD	1	0.001	NSCLC	2018-01-25	2019-03-28
170006941B2PD	2	0.00666	NSCLC	2016-04-01	2017-06-17
170009509B1PD	2	0.00642	NSCLC	2016-04-02	2017-06-27
180001955BPD	3	0.737944	NSCLC	2016-03-05	2017-05-30
170012517BPD	0	0	NSCLC	2016-07-10	2017-10-16
180001039BPD	2	0.005336	NSCLC	2018-04-20	2019-08-05
170009581BPD	8	0.0135	NSCLC	2015-09-19	2017-01-15
170011493BPD	4	0.0772686	NSCLC	2015-09-15	2017-01-25
180000681BPD	0	0	NSCLC	2016-10-20	2018-03-17
180007273BPD	0	0	NSCLC	2016-10-30	2018-03-31
180008506BPD	1	0.04083	NSCLC	2017-04-20	2018-09-20
190008493BPD	4	0.059	NSCLC	2017-11-12	2019-04-20
170017784BPD	0	0	NSCLC	2015-08-25	2017-02-11
170008141BPD	2	0.013277	NSCLC	2017-09-16	2019-03-15
180029748BPD	2	0.035	NSCLC	2017-07-11	2019-01-12
170017117BPD	6	0.020249	NSCLC	2015-04-24	2016-11-02
180008517BPD	2	0.005644	NSCLC	2017-03-07	2018-09-21
180028725BPD	6	0.072	NSCLC	2017-08-12	2019-03-19
180019245BPD	1	0.003	NSCLC	2017-05-09	2018-12-15
170013601BPD	4	0.0521	NSCLC	2016-05-06	2017-12-22
180026920BPD	1	0.0009	NSCLC	2017-08-02	2019-03-22
170012030BPD	0	0	NSCLC	2015-06-10	2017-02-15
180007354BPD	0	0	NSCLC	2016-08-24	2018-05-26
190009673BPD	3	0.013	NSCLC	2017-06-25	2019-04-17
190008509BPD	0	0	NSCLC	2017-06-06	2019-04-01
180027110BPD	0	0	NSCLC	2016-03-29	2018-01-27
190000784BPD	1	0.004	NSCLC	2017-03-30	2019-02-06
170005571BPD	2	0.005938	NSCLC	2015-05-14	2017-04-23
170012430B1PD	2	0.012268	NSCLC	2015-06-01	2017-07-08
180011616BPD	1	0.005195	NSCLC	2016-07-26	2018-09-09
170017773BPD	0	0	NSCLC	2015-11-30	2018-01-22
190008494BPD	0	0	NSCLC	2016-09-25	2019-04-23
170015391BPD	2	0.015873	NSCLC	2015-01-02	2017-11-22
180023224BPD	0	0	NSCLC	2015-03-27	2018-04-11
180002069BPD	1	0.008731	NSCLC	2016-08-14	2019-11-25
